# Supplementary material for: Comparative Genomic and Physiological Analysis against Clostridium scindens Reveals Eubacterium sp. c-25 as an Atypical Deoxycholic Acid Producer of the Human Gut Microbiota
Source: Microorganisms. 2021 Oct 29;9(11):2254. doi: 10.3390/microorganisms9112254 (PMC8623032; doi:10.3390/microorganisms9112254)
Supplement: Supplementary file 1 [file microorganisms-09-02254-s001.zip]

Archive with 2 entries (2 files):
- Supplementary File S1.xlsx
- Supplementary Tables.pdf
