# Supplementary material for: Comparative Genomic and Physiological Analysis against Clostridium scindens Reveals Eubacterium sp. c-25 as an Atypical Deoxycholic Acid Producer of the Human Gut Microbiota
Source: Microorganisms. 2021 Oct 29;9(11):2254. doi: 10.3390/microorganisms9112254 (PMC8623032; doi:10.3390/microorganisms9112254)
Supplement: Supplementary file 1 [file microorganisms-09-02254-s001.zip › Supplementary File S1.xlsx]

## Sheet: bai gene name reference
Orthofinder raw data
	Database	Accession No.	baiA2	baiB	baiCD	baiE	baiF	baiG	baiG-like	baiH	baiI
Eubacterium sp. c-25	DDBJ	AP024845	Prodigal_2494|C-25_24910	Prodigal_2493|C-25_24900	Prodigal_2498|C-25_24950	Prodigal_2499|C-25_24960	Prodigal_2491|C-25_24880	ND	Prodigal_2492|C-25_24890	Prodigal_2497|C-25_24940	Prodigal_225|C-25_02220
C. scindens G10	DDBJ	AP024846	Prodigal_226|G10_02230	Prodigal_223|G10_02200	Prodigal_224|G10_02210	Prodigal_225|G10_02220	Prodigal_227|G10_02240	Prodigal_228|G10_02250	ND	Prodigal_229|G10_02260	Prodigal_230|G10_02270
C. scindens ATCC 35704	NCBI RefSeq	NZ_CP036170	WP_004607746.1	WP_004607865.1	WP_004607864.1	WP_009247905.1	WP_004607861.1	WP_004607860.1	ND	WP_004607859.1	WP_004607858.1
C. hylemonae	NCBI RefSeq	NZ_SPFR01000000	WP_138263563.1	WP_138263693.1	WP_138263692.1	WP_006443993.1	WP_138263565.1	WP_138263691.1	ND	WP_138263690.1	WP_138263689.1
P. hiranonis	NCBI RefSeq	NZ_CP036523	WP_006438997.1	WP_006438994.1	WP_006438995.1	WP_006438996.1	WP_006438998.1	WP_006438999.1	ND	WP_006439000.1	WP_006438991.1
L. phocaeense	NCBI RefSeq	NZ_LT635479	WP_076779655.1	ND	ND	ND	ND	WP_076780924.1	ND	ND	ND
S. musculis	NCBI RefSeq	NZ_WUQX01000000	WP_159749742.1	WP_159749740.1	WP_159749752.1	WP_159749754.1	WP_159749736.1	ND	WP_159749738.1	WP_159749750.1	WP_159749748.1
Dorea sp. AF36-15AT	JGI IMG	2840399886	2840401855	2840401854	2840401859	2840401860	2840401852	ND	2840401853	2840401858	2840402534
Dorea sp. AM58-8	JGI IMG	2854065680	2854068317	2854068318	2854068313	2854068312	2854068320	ND	2854068319	2854068314	2854067445
Orthogroup			OG0000191	OG0000183	OG0000392	OG0001396	OG0000391	OG0002236	OG0002427	OG0000901	OG0001490
Note: OrthoFinder used gene name identifiers instead of locus tag in its output, so use this reference worksheet to search for bai genes of interest in output data.
ND = Not detected
IMG Taxon ID

## Sheet: Orthogroups
Orthogroup	AF36	AM58-8	CH	CST	G10	LP	PH	SM	c-25
OG0000000	2840399887, 2840400303, 2840400372, 2840400376, 2840400380, 2840400499, 2840400895, 2840401077, 2840401380, 2840401443, 2840402397, 2840402455	2854065842, 2854065970, 2854066262, 2854066467, 2854066682, 2854067128, 2854067856, 2854068804, 2854068814	WP_006441376.1, WP_006441786.1, WP_006442343.1, WP_006442830.1, WP_006443265.1, WP_006444496.1, WP_138262240.1, WP_138263247.1, WP_138263491.1, WP_138264000.1, WP_138264197.1, WP_138264227.1, WP_138264309.1, WP_138264311.1, WP_138264446.1	WP_004604941.1, WP_004606917.1, WP_004606930.1, WP_004607066.1, WP_004607268.1, WP_004607330.1, WP_004607712.1, WP_004608231.1, WP_004608236.1, WP_004608365.1, WP_004608377.1, WP_004608574.1, WP_009248870.1	Prodigal_1074|G10_10680, Prodigal_1088|G10_10820, Prodigal_1178|G10_11720, Prodigal_1295|G10_12890, Prodigal_2336|G10_23280, Prodigal_2341|G10_23330, Prodigal_2613|G10_26050, Prodigal_2616|G10_26080, Prodigal_2684|G10_26750, Prodigal_2742|G10_27330, Prodigal_480|G10_04760, Prodigal_697|G10_06930, Prodigal_706|G10_07020, Prodigal_937|G10_09310	WP_015535456.1, WP_072525250.1, WP_076776727.1, WP_076777782.1, WP_076777943.1, WP_076777994.1, WP_076778213.1, WP_076778896.1, WP_076779276.1, WP_076779650.1, WP_087174281.1	WP_006439186.1, WP_006439384.1, WP_006439577.1, WP_006440236.1, WP_006440242.1, WP_006440285.1	WP_120474615.1, WP_159749094.1, WP_159749590.1, WP_159750197.1, WP_159750242.1, WP_159750344.1, WP_159750612.1, WP_159752740.1, WP_159753379.1, WP_159755169.1, WP_159755184.1, WP_159756336.1, WP_159756634.1, WP_159757503.1, WP_159757622.1, WP_159758045.1	Prodigal_1341|C-25_13380, Prodigal_1876|C-25_18730, Prodigal_1970|C-25_19670, Prodigal_577|C-25_05740, Prodigal_651|C-25_06480, Prodigal_735|C-25_07320
OG0000001	2840401109, 2840402587	2854065966, 2854065987, 2854065988, 2854066272, 2854066273, 2854066275, 2854066360, 2854066361, 2854066396, 2854066397, 2854066398, 2854066399, 2854067244, 2854067429, 2854067805, 2854068440, 2854068627	WP_195319334.1	WP_002569190.1, WP_002569232.1, WP_004604843.1, WP_004607528.1, WP_004607811.1, WP_004608538.1, WP_082210557.1, WP_174722021.1	Prodigal_1288|G10_12820, Prodigal_135|G10_01320, Prodigal_1845|G10_18370, Prodigal_1978|G10_19700, Prodigal_2284|G10_22760, Prodigal_2955|G10_29460, Prodigal_311|G10_03070, Prodigal_513|G10_05090, Prodigal_745|G10_07410	WP_002596236.1, WP_005930681.1, WP_072525236.1, WP_073261367.1, WP_076776118.1, WP_076777645.1, WP_076778964.1, WP_157888379.1	WP_006441075.1	WP_009296092.1, WP_016227175.1, WP_022743059.1, WP_103242569.1, WP_159749121.1, WP_159749123.1, WP_159749125.1, WP_159749981.1, WP_159749996.1, WP_159750608.1, WP_159750614.1, WP_159750635.1, WP_159750645.1, WP_159750874.1, WP_159750889.1, WP_159750911.1, WP_159751447.1, WP_159751658.1, WP_159751675.1, WP_159751726.1, WP_159751913.1, WP_159752124.1, WP_159752190.1, WP_159752875.1, WP_159752906.1,…	Prodigal_2875|C-25_28720, Prodigal_4|C-25_00030, Prodigal_657|C-25_06540, Prodigal_686|C-25_06830
OG0000002	2840400433, 2840402131, 2840402218	2854066211, 2854066904, 2854067823	WP_006441594.1, WP_006443824.1, WP_006445047.1, WP_040435011.1, WP_138261974.1, WP_138262111.1, WP_138262143.1, WP_138262169.1, WP_138262171.1, WP_138262228.1, WP_138262246.1, WP_138262315.1, WP_138262524.1, WP_138263154.1, WP_138263205.1, WP_138263297.1, WP_138263328.1, WP_138263782.1, WP_138263966.1, WP_138264146.1, WP_138264148.1, WP_138264247.1, WP_138264475.1, WP_138264662.1, WP_138264732.1,…	WP_004606403.1, WP_004607135.1, WP_004608486.1, WP_009248260.1, WP_009248332.1, WP_039909235.1	Prodigal_2911|G10_29020, Prodigal_2921|G10_29120, Prodigal_3049|G10_30400, Prodigal_3103|G10_30940, Prodigal_3104|G10_30950, Prodigal_3163|G10_31540, Prodigal_555|G10_05510, Prodigal_66|G10_00640	WP_076777213.1, WP_076778280.1, WP_076779767.1, WP_076781075.1		WP_159750150.1, WP_159752501.1	Prodigal_1098|C-25_10950, Prodigal_1421|C-25_14180, Prodigal_1651|C-25_16480, Prodigal_1899|C-25_18960
OG0000003	2840401558, 2840402132, 2840402219	2854067822, 2854068076, 2854068077	WP_006441593.1, WP_006442999.1, WP_006443044.1, WP_006443060.1, WP_006443076.1, WP_006443124.1, WP_006443647.1, WP_006443795.1, WP_006443814.1, WP_006443815.1, WP_006443825.1, WP_006444450.1, WP_006444794.1, WP_006444874.1, WP_006445048.1, WP_006445104.1, WP_138261973.1, WP_138262112.1, WP_138262170.1, WP_138262379.1, WP_138262526.1, WP_138263469.1, WP_138263470.1, WP_138263474.1, WP_138263475.1,…	WP_004606402.1, WP_004606555.1, WP_004607250.1, WP_004607489.1, WP_130574642.1	Prodigal_2667|G10_26580, Prodigal_2910|G10_29010, Prodigal_2920|G10_29110, Prodigal_3048|G10_30390, Prodigal_3102|G10_30930, Prodigal_3162|G10_31530	WP_076777214.1, WP_076778536.1, WP_076781104.1		WP_159750151.1, WP_159752499.1	Prodigal_1097|C-25_10940, Prodigal_1422|C-25_14190, Prodigal_1652|C-25_16490, Prodigal_1900|C-25_18970
OG0000004	2840400322, 2840400370, 2840400378, 2840400897, 2840401079	2854065840, 2854066242, 2854067858, 2854068812	WP_006442345.1, WP_040435261.1, WP_138262091.1, WP_138263492.1, WP_138263509.1, WP_138264225.1, WP_138264263.1	WP_004604943.1, WP_004607710.1, WP_004608088.1, WP_009249088.1, WP_039910050.1	Prodigal_1072|G10_10660, Prodigal_1180|G10_11740, Prodigal_1297|G10_12910, Prodigal_1333|G10_13270, Prodigal_2614|G10_26060, Prodigal_478|G10_04740, Prodigal_695|G10_06910	WP_076776722.1, WP_076776903.1, WP_076777945.1, WP_076777998.1, WP_076778218.1, WP_076778551.1, WP_076778902.1, WP_076779280.1	WP_006439382.1, WP_006440238.1, WP_006440244.1, WP_040410339.1	WP_159749092.1, WP_159749586.1, WP_159749874.1, WP_159750199.1, WP_159750618.1, WP_159755190.1, WP_159757497.1, WP_159757616.1, WP_159757818.1	Prodigal_1343|C-25_13400, Prodigal_1874|C-25_18710, Prodigal_1968|C-25_19650, Prodigal_653|C-25_06500
OG0000005		2854066314, 2854068087	WP_138262201.1, WP_138262351.1, WP_138263479.1, WP_138263533.1, WP_138263766.1	WP_004605553.1, WP_004606919.1, WP_004607751.1	Prodigal_1086|G10_10800, Prodigal_1145|G10_11390, Prodigal_31|G10_00290, Prodigal_592|G10_05880	WP_076777934.1, WP_076778398.1, WP_076780928.1	WP_006439168.1, WP_006439181.1, WP_006439995.1, WP_006440279.1, WP_006440988.1, WP_006441036.1	WP_159749106.1, WP_159749349.1, WP_159749604.1, WP_159750264.1, WP_159750332.1, WP_159750492.1, WP_159750711.1, WP_159751117.1, WP_159751835.1, WP_159752744.1, WP_159753168.1, WP_159753292.1, WP_159753559.1, WP_159753589.1, WP_159754091.1, WP_159754346.1, WP_159754823.1, WP_159755010.1, WP_159755381.1, WP_159755510.1, WP_159756045.1, WP_159757881.1	Prodigal_1176|C-25_11730, Prodigal_1529|C-25_15260, Prodigal_2408|C-25_24050
OG0000006	2840401822, 2840401826	2854068348	WP_006442425.1, WP_006443280.1, WP_006444625.1, WP_138263252.1, WP_138263374.1, WP_138264073.1, WP_138264101.1, WP_205689569.1	WP_004604835.1, WP_004604889.1, WP_004606359.1, WP_004606390.1, WP_004606868.1, WP_004606908.1, WP_004607203.1, WP_004607423.1, WP_004607943.1, WP_004608175.1	Prodigal_1105|G10_10990, Prodigal_1383|G10_13770, Prodigal_153|G10_01500, Prodigal_2449|G10_24410, Prodigal_262|G10_02590, Prodigal_280|G10_02770, Prodigal_2826|G10_28170, Prodigal_3005|G10_29960, Prodigal_3036|G10_30270	WP_033126583.1, WP_033127160.1, WP_076779217.1, WP_076779838.1		WP_159750074.1, WP_159750160.1, WP_159750407.1, WP_159750673.1, WP_159750846.1, WP_159753228.1, WP_159753240.1, WP_159753881.1	Prodigal_1561|C-25_15580, Prodigal_1567|C-25_15640, Prodigal_2306|C-25_23030, Prodigal_269|C-25_02660
OG0000007	2840400653, 2840401406	2854067163, 2854067742	WP_006443004.1, WP_006443040.1, WP_006443097.1, WP_006443122.1, WP_083790621.1, WP_138261887.1, WP_138261894.1, WP_138261898.1, WP_138261899.1, WP_138262507.1, WP_138263151.1, WP_138263186.1, WP_138263203.1, WP_138263273.1, WP_138263300.1, WP_138263963.1, WP_138263964.1, WP_138264108.1, WP_138264456.1, WP_171031685.1	WP_004606450.1, WP_004607460.1, WP_004607485.1, WP_004607492.1, WP_004607509.1	Prodigal_2891|G10_28820, Prodigal_2907|G10_28980, Prodigal_2914|G10_29050, Prodigal_2917|G10_29080, Prodigal_2931|G10_29220, Prodigal_2966|G10_29570, Prodigal_3177|G10_31680		WP_006439095.1, WP_006439096.1, WP_040410477.1	WP_159750147.1, WP_159750152.1, WP_159754114.1	Prodigal_1068|C-25_10650, Prodigal_1101|C-25_10980, Prodigal_1654|C-25_16510
OG0000008	2840400439	2854066205	WP_006441808.1, WP_138262396.1, WP_138262496.1, WP_138263150.1, WP_138263190.1, WP_138263194.1, WP_138263199.1, WP_138263223.1, WP_138264010.1, WP_138264251.1, WP_138264669.1, WP_138264728.1, WP_171031636.1, WP_171031678.1	WP_004607456.1, WP_004607493.1, WP_004607499.1, WP_004607503.1, WP_009248251.1, WP_050755159.1, WP_130574556.1	Prodigal_2892|G10_28830, Prodigal_2896|G10_28870, Prodigal_2900|G10_28910, Prodigal_2906|G10_28970, Prodigal_2929|G10_29200, Prodigal_2969|G10_29600, Prodigal_2994|G10_29850, Prodigal_3176|G10_31670, Prodigal_559|G10_05550	WP_076778271.1	WP_006441018.1	WP_159750204.1, WP_159754159.1	Prodigal_1069|C-25_10660, Prodigal_1073|C-25_10700, Prodigal_1095|C-25_10920, Prodigal_1655|C-25_16520, Prodigal_755|C-25_07520
OG0000009	2840401812, 2840402830, 2840402831	2854066104, 2854066105, 2854066106, 2854068358	WP_006443109.1, WP_138262018.1, WP_138262120.1, WP_138263240.1, WP_138263306.1, WP_138263316.1, WP_138263317.1, WP_138263859.1, WP_171031680.1	WP_004606563.1, WP_004606564.1, WP_004607073.1, WP_004607074.1, WP_004607383.1, WP_004608446.1, WP_004608447.1, WP_173695021.1	Prodigal_1098|G10_10920, Prodigal_1099|G10_10930, Prodigal_2790|G10_27810, Prodigal_2791|G10_27820, Prodigal_3168|G10_31590, Prodigal_3169|G10_31600, Prodigal_585|G10_05810, Prodigal_586|G10_05820, Prodigal_930|G10_09240, Prodigal_931|G10_09250			WP_159750671.1, WP_159750672.1, WP_159753708.1, WP_159753711.1	Prodigal_951|C-25_09480, Prodigal_952|C-25_09490
OG0000010	2840402744	2854066313, 2854068086	WP_138262721.1, WP_138262855.1, WP_138263767.1	WP_004607752.1, WP_004608020.1, WP_050755140.1	Prodigal_1087|G10_10810, Prodigal_1144|G10_11380	WP_076777933.1, WP_076778400.1	WP_006439169.1, WP_006439239.1, WP_006439996.1, WP_006440280.1, WP_006440987.1, WP_040410714.1, WP_148881834.1	WP_016220703.1, WP_016227169.1, WP_159749108.1, WP_159750333.1, WP_159750493.1, WP_159752742.1, WP_159753557.1, WP_159753587.1, WP_159754088.1, WP_159754821.1, WP_159755007.1, WP_159755378.1, WP_159755507.1, WP_159756303.1, WP_159757098.1, WP_159757383.1, WP_159757386.1, WP_159757976.1, WP_204162768.1	Prodigal_2409|C-25_24060
OG0000011	2840399917, 2840400314, 2840400887, 2840400973, 2840402309, 2840402331, 2840402481	2854066251, 2854067635, 2854067636, 2854067637, 2854067662, 2854068421, 2854068777	WP_138262076.1, WP_138263903.1, WP_138264265.1, WP_138264543.1	WP_004607197.1, WP_004607557.1	Prodigal_1389|G10_13830, Prodigal_1849|G10_18410, Prodigal_1927|G10_19190	WP_076776529.1, WP_076777963.1, WP_076779802.1, WP_076780232.1, WP_083582641.1	WP_006440253.1	WP_159751606.1, WP_159751723.1, WP_159752242.1, WP_159754153.1, WP_159754688.1, WP_159756631.1	Prodigal_1414|C-25_14110, Prodigal_1795|C-25_17920, Prodigal_2177|C-25_21740, Prodigal_2559|C-25_25560
OG0000012							WP_006439205.1, WP_006439466.1, WP_006439474.1, WP_006439475.1, WP_006439739.1, WP_006439825.1, WP_006439831.1, WP_006439845.1, WP_006439852.1, WP_006439853.1, WP_006439854.1, WP_006439855.1, WP_006439861.1, WP_006439864.1, WP_006439866.1, WP_006439875.1, WP_006439876.1, WP_006439942.1, WP_006440417.1, WP_006440559.1, WP_006440562.1, WP_006440887.1, WP_006441007.1, WP_040410373.1, WP_040410377.1,…	WP_159756969.1	Prodigal_1196|C-25_11930
OG0000013	2840400313, 2840401393	2854066252, 2854066355, 2854067811	WP_138263753.1, WP_138263772.1, WP_171031721.1	WP_003505401.1, WP_009249522.1, WP_198524586.1	Prodigal_1277|G10_12710, Prodigal_2287|G10_22790, Prodigal_3074|G10_30650	WP_072849625.1, WP_076776131.1, WP_076777938.1, WP_076779366.1	WP_006439369.1, WP_006439396.1, WP_006439543.1, WP_040410707.1, WP_148881851.1	WP_159748937.1, WP_159751441.1, WP_159751450.1, WP_159751464.1, WP_159751568.1, WP_159752586.1, WP_159753817.1, WP_159754755.1, WP_159756573.1, WP_159757072.1	Prodigal_2312|C-25_23090, Prodigal_2860|C-25_28570, Prodigal_2892|C-25_28890, Prodigal_626|C-25_06230, Prodigal_9|C-25_00080
OG0000014	2840400717, 2840401231, 2840401284, 2840401349, 2840401635, 2840402527	2854066940, 2854066967, 2854067033, 2854067135, 2854067259, 2854068398	WP_006444738.1, WP_147570532.1	WP_004606209.1, WP_004607035.1, WP_004608165.1, WP_004608266.1, WP_039909984.1, WP_167738463.1	Prodigal_1529|G10_15220, Prodigal_2394|G10_23860, Prodigal_2670|G10_26610, Prodigal_358|G10_03540, Prodigal_961|G10_09550	WP_157888505.1	WP_006439190.1, WP_006439228.1, WP_006440707.1, WP_006440710.1, WP_006441108.1	WP_159750140.1, WP_159750298.1, WP_159753280.1	Prodigal_1204|C-25_12010, Prodigal_1582|C-25_15790, Prodigal_2741|C-25_27380, Prodigal_851|C-25_08480
OG0000015	2840400388, 2840401129, 2840401749	2854068473, 2854068637	WP_138262073.1, WP_138262940.1, WP_138263665.1	WP_004605135.1, WP_004606208.1, WP_009248223.1, WP_009249863.1	Prodigal_1530|G10_15230, Prodigal_1968|G10_19600, Prodigal_2798|G10_27890, Prodigal_428|G10_04240	WP_002576324.1, WP_076776325.1, WP_076776338.1, WP_076776687.1, WP_076778394.1, WP_083582673.1	WP_006439525.1, WP_040410253.1, WP_040410448.1	WP_159749567.1, WP_159751098.1, WP_159755293.1, WP_159755900.1, WP_159757458.1, WP_159757797.1	Prodigal_2588|C-25_25850, Prodigal_280|C-25_02770, Prodigal_546|C-25_05430, Prodigal_620|C-25_06170, Prodigal_701|C-25_06980, Prodigal_791|C-25_07880
OG0000016	2840401447	2854065847		WP_004605582.1, WP_004607687.1, WP_004608039.1, WP_009249193.1, WP_082210547.1, WP_130574604.1, WP_202030741.1	Prodigal_2163|G10_21550, Prodigal_2203|G10_21950, Prodigal_2601|G10_25930, Prodigal_50|G10_00480, Prodigal_914|G10_09080, Prodigal_915|G10_09090	WP_076777595.1, WP_157888461.1	WP_148881763.1, WP_148881814.1, WP_169302898.1	WP_159749233.1, WP_159749235.1, WP_159749249.1, WP_159749277.1, WP_159750604.1, WP_159750621.1, WP_159751628.1, WP_159752047.1, WP_159752606.1, WP_159752855.1, WP_159754898.1, WP_159756278.1	Prodigal_1351|C-25_13480, Prodigal_143|C-25_01420, Prodigal_144|C-25_01430, Prodigal_495|C-25_04920
OG0000017	2840400371, 2840400379, 2840401078	2854065841, 2854068813	WP_138263385.1, WP_138263455.1, WP_138263536.1, WP_138264226.1	WP_004606931.1, WP_004608378.1, WP_004608575.1	Prodigal_1073|G10_10670, Prodigal_1296|G10_12900, Prodigal_2615|G10_26070, Prodigal_479|G10_04750, Prodigal_696|G10_06920	WP_076776724.1, WP_076777996.1, WP_076778216.1, WP_076778898.1, WP_076779279.1, WP_157888489.1, WP_159431648.1	WP_006439383.1, WP_006439576.1, WP_006440237.1	WP_016222137.1, WP_159749588.1, WP_159754005.1, WP_159755187.1, WP_159757619.1	Prodigal_1342|C-25_13390, Prodigal_1969|C-25_19660, Prodigal_652|C-25_06490
OG0000018	2840401495	2854066898, 2854067348	WP_006442988.1, WP_006443014.1, WP_006443035.1, WP_006443129.1, WP_006443168.1, WP_006443678.1, WP_138263189.1, WP_138264673.1, WP_171031671.1	WP_004606667.1, WP_004607089.1, WP_004607421.1, WP_004607506.1, WP_004608494.1, WP_009248256.1	Prodigal_1860|G10_18520, Prodigal_2824|G10_28150, Prodigal_2894|G10_28850, Prodigal_2901|G10_28920, Prodigal_547|G10_05430, Prodigal_917|G10_09110	WP_076776510.1, WP_076777623.1, WP_076780361.1	WP_006438982.1, WP_006439424.1	WP_159750029.1, WP_159751828.1	Prodigal_1071|C-25_10680, Prodigal_1076|C-25_10730, Prodigal_1369|C-25_13660, Prodigal_763|C-25_07600
OG0000019	2840401143	2854065716, 2854065740, 2854066266, 2854066271, 2854066370, 2854067281, 2854067755, 2854067925		WP_004606454.1, WP_004606455.1, WP_004606460.1, WP_009248767.1	Prodigal_1375|G10_13690, Prodigal_2626|G10_26180, Prodigal_3088|G10_30790, Prodigal_3089|G10_30800, Prodigal_3107|G10_30980, Prodigal_3108|G10_30990, Prodigal_713|G10_07090, Prodigal_728|G10_07240	WP_076778115.1, WP_083582586.1	WP_006440329.1, WP_006440588.1	WP_159749887.1, WP_159749945.1, WP_159750023.1, WP_159750549.1, WP_159750663.1, WP_159751382.1	Prodigal_1490|C-25_14870, Prodigal_2037|C-25_20340
OG0000020	2840401189, 2840401606	2854065839, 2854065967, 2854065977, 2854066364, 2854067255, 2854067942		WP_001129922.1, WP_004605042.1	Prodigal_2942|G10_29330	WP_002586617.1, WP_024729656.1, WP_072525237.1, WP_072526160.1		WP_009296082.1, WP_016223822.1, WP_016227180.1, WP_016288753.1, WP_103242552.1, WP_135976647.1, WP_159749965.1, WP_159749997.1, WP_159750625.1, WP_159750651.1, WP_159751666.1, WP_159751687.1, WP_159752210.1, WP_159752865.1, WP_159752894.1, WP_159755402.1, WP_204162868.1	Prodigal_2885|C-25_28820
OG0000021	2840401821, 2840401825	2854068349	WP_006443164.1, WP_006443281.1, WP_138263251.1, WP_138263337.1, WP_138263373.1, WP_138264033.1	WP_004604834.1, WP_004604907.1, WP_004606391.1, WP_004607424.1, WP_004607944.1, WP_004608174.1, WP_009249591.1	Prodigal_152|G10_01490, Prodigal_261|G10_02580, Prodigal_2827|G10_28180, Prodigal_3006|G10_29970, Prodigal_3037|G10_30280, Prodigal_773|G10_07690	WP_033126584.1, WP_033127159.1, WP_076779840.1		WP_159750073.1, WP_159750159.1, WP_159750406.1, WP_159750674.1, WP_159750847.1, WP_159753003.1, WP_159753238.1	Prodigal_2305|C-25_23020
OG0000022			WP_006443136.1, WP_138262134.1, WP_138262173.1, WP_138262193.1, WP_138262196.1, WP_138262330.1, WP_138262332.1, WP_138262541.1, WP_138262722.1, WP_138263444.1, WP_138263488.1, WP_138263561.1, WP_138263724.1, WP_138263733.1, WP_138263734.1, WP_138263914.1, WP_138264080.1, WP_138264137.1, WP_138264403.1, WP_138264433.1, WP_138264548.1, WP_138264699.1, WP_138264710.1, WP_171031642.1, WP_171031654.1,…	WP_004608115.1	Prodigal_3217|G10_32080		WP_148881786.1	WP_159754195.1, WP_159754426.1	Prodigal_2509|C-25_25060
OG0000023	2840400009, 2840400020, 2840401864	2854066452, 2854067579, 2854068306	WP_006443615.1, WP_138263938.1, WP_138263939.1	WP_004605467.1, WP_004608110.1	Prodigal_2136|G10_21280, Prodigal_2152|G10_21440, Prodigal_2153|G10_21450	WP_049947114.1, WP_076777597.1	WP_006439887.1, WP_040410383.1, WP_148881794.1	WP_159749763.1, WP_159750809.1, WP_159750811.1, WP_159751578.1, WP_159751583.1, WP_159751585.1, WP_159755653.1, WP_159755716.1	Prodigal_164|C-25_01630, Prodigal_166|C-25_01650, Prodigal_2109|C-25_21060, Prodigal_2503|C-25_25000, Prodigal_372|C-25_03690
OG0000024	2840402223	2854067818	WP_006441940.1, WP_006441946.1, WP_006442932.1, WP_006444869.1, WP_006444873.1, WP_040434906.1, WP_040435019.1, WP_050765517.1, WP_138262229.1, WP_138262289.1, WP_138262377.1, WP_138262520.1, WP_138263311.1, WP_138263781.1, WP_138264114.1, WP_138264147.1, WP_138264246.1, WP_138264455.1, WP_138264731.1, WP_171031703.1, WP_205689575.1	WP_004604958.1, WP_004606550.1, WP_004606557.1	Prodigal_3101|G10_30920, Prodigal_3158|G10_31490, Prodigal_3164|G10_31550			WP_159752503.1	Prodigal_1441|C-25_14380, Prodigal_1653|C-25_16500
OG0000025	2840400148, 2840401524, 2840401689, 2840401974	2854066583, 2854066739, 2854068039, 2854068194	WP_006441729.1, WP_040435866.1, WP_138264342.1, WP_138264449.1	WP_004605172.1, WP_009248916.1	Prodigal_1934|G10_19260, Prodigal_58|G10_00560	WP_076777969.1, WP_076780144.1, WP_076780491.1	WP_006440027.1	WP_159750481.1, WP_159751357.1, WP_159752000.1, WP_159752082.1, WP_204162804.1	Prodigal_1456|C-25_14530, Prodigal_1575|C-25_15720, Prodigal_1744|C-25_17410, Prodigal_2018|C-25_20150, Prodigal_2395|C-25_23920, Prodigal_966|C-25_09630
OG0000026	2840400238, 2840401060, 2840401775	2854067415, 2854067627, 2854068402	WP_006443922.1, WP_138262734.1, WP_138263174.1	WP_004606291.1, WP_004608100.1, WP_004608107.1, WP_004608617.1	Prodigal_1454|G10_14470, Prodigal_440|G10_04360	WP_076777535.1, WP_076778348.1, WP_076779598.1	WP_006439471.1, WP_006440638.1, WP_006440691.1, WP_006440773.1, WP_006441118.1, WP_040410627.1	WP_159749520.1, WP_159753242.1	Prodigal_1956|C-25_19530, Prodigal_2740|C-25_27370, Prodigal_82|C-25_00810
OG0000027	2840402335	2854066917, 2854067149	WP_040435043.1, WP_171031738.1	WP_004605699.1, WP_004606132.1, WP_004606398.1	Prodigal_2481|G10_24730, Prodigal_2591|G10_25830, Prodigal_3044|G10_30350	WP_002586624.1, WP_076776241.1	WP_040410228.1	WP_016219880.1, WP_016219881.1, WP_159749040.1, WP_159749042.1, WP_159749104.1, WP_159749177.1, WP_159750014.1, WP_159750542.1, WP_159751432.1, WP_159751543.1, WP_159751954.1, WP_159752330.1, WP_159752344.1, WP_159756359.1	Prodigal_2000|C-25_19970
OG0000028	2840401660, 2840402462	2854068162, 2854068796	WP_138262821.1, WP_138263480.1, WP_138264350.1, WP_171031681.1		Prodigal_1292|G10_12860	WP_076778710.1, WP_076778783.1, WP_076779221.1, WP_083582553.1	WP_006438986.1, WP_006439056.1, WP_006439131.1, WP_006439387.1, WP_006440829.1	WP_159749245.1, WP_159750301.1, WP_159750491.1, WP_159750977.1, WP_159753663.1, WP_159755028.1	Prodigal_1605|C-25_16020, Prodigal_1647|C-25_16440, Prodigal_1802|C-25_17990, Prodigal_1945|C-25_19420
OG0000029	2840402221	2854067820	WP_006443104.1, WP_050765508.1, WP_138261971.1, WP_138262154.1, WP_138262168.1, WP_138262202.1, WP_138262299.1, WP_138262320.1, WP_138262516.1, WP_138263835.1, WP_138264149.1, WP_171031770.1	WP_004607835.1	Prodigal_252|G10_02490, Prodigal_3105|G10_30960, Prodigal_3160|G10_31510	WP_076777210.1, WP_076778287.1, WP_076778759.1, WP_076779114.1, WP_076779464.1, WP_076779850.1		WP_159754322.1	Prodigal_1439|C-25_14360, Prodigal_1805|C-25_18020, Prodigal_2734|C-25_27310
OG0000030	2840400425, 2840400428	2854066215, 2854066218	WP_006442961.1, WP_138262345.1, WP_138262347.1, WP_138263167.1, WP_138263265.1, WP_138263413.1, WP_138264037.1, WP_138264070.1, WP_171031796.1, WP_195319335.1	WP_004604955.1, WP_004606409.1, WP_004606410.1, WP_130574630.1	Prodigal_3055|G10_30460, Prodigal_3056|G10_30470	WP_076779775.1	WP_006439947.1	WP_159749544.1, WP_159750553.1	Prodigal_273|C-25_02700, Prodigal_610|C-25_06070
OG0000031	2840400642, 2840401405, 2840401644	2854066901, 2854067162, 2854068949	WP_040434985.1, WP_040435025.1, WP_138262399.1, WP_138262499.1, WP_138263271.1, WP_138263279.1	WP_004606350.1, WP_004606368.1, WP_004607082.1, WP_004607505.1	Prodigal_2895|G10_28860, Prodigal_2996|G10_29870, Prodigal_3015|G10_30060, Prodigal_3182|G10_31730, Prodigal_923|G10_09170	WP_033124683.1, WP_076779763.1		WP_159750169.1	Prodigal_1072|C-25_10690
OG0000032	2840401404, 2840402855	2854066074, 2854067161	WP_138262224.1, WP_138262232.1, WP_138262398.1, WP_138262401.1, WP_138263467.1, WP_138264110.1, WP_138264142.1, WP_138264254.1	WP_004606349.1, WP_004606351.1, WP_004607084.1, WP_004607468.1	Prodigal_2928|G10_29190, Prodigal_2958|G10_29490, Prodigal_2995|G10_29860, Prodigal_2997|G10_29880, Prodigal_3179|G10_31700, Prodigal_921|G10_09150			WP_159750168.1, WP_159751075.1, WP_159755069.1
OG0000033	2840401210	2854066877, 2854067480, 2854067743	WP_006445052.1, WP_138262385.1, WP_138263188.1, WP_138263276.1, WP_138263379.1, WP_138264461.1	WP_004607420.1, WP_009248240.1, WP_039909790.1	Prodigal_2821|G10_28120, Prodigal_2823|G10_28140, Prodigal_2893|G10_28840	WP_033124686.1, WP_076780485.1	WP_006439603.1, WP_006440584.1, WP_006441012.1	WP_159750078.1	Prodigal_1070|C-25_10670, Prodigal_1741|C-25_17380
OG0000034	2840401416, 2840401486, 2840402123, 2840402422	2854065893, 2854067175, 2854067358, 2854068842	WP_006441644.1, WP_138264084.1, WP_138264388.1	WP_004606326.1, WP_004608557.1, WP_009249631.1	Prodigal_1422|G10_14160, Prodigal_1897|G10_18890, Prodigal_496|G10_04920	WP_076777924.1	WP_006441111.1	WP_159750761.1, WP_159751841.1	Prodigal_212|C-25_02090, Prodigal_2473|C-25_24700, Prodigal_756|C-25_07530
OG0000035	2840401814, 2840402832	2854066103, 2854068356	WP_040435016.1, WP_138262020.1, WP_138263239.1, WP_138263315.1, WP_138263858.1	WP_004605328.1, WP_004607075.1, WP_004607384.1, WP_004608448.1, WP_009248336.1	Prodigal_1097|G10_10910, Prodigal_122|G10_01190, Prodigal_2792|G10_27830, Prodigal_3167|G10_31580, Prodigal_584|G10_05800, Prodigal_929|G10_09230	WP_076778772.1		WP_159750670.1, WP_159753714.1	Prodigal_953|C-25_09500
OG0000036	2840399904	2854066289, 2854066702, 2854067973	WP_006442574.1, WP_006444938.1	WP_004606170.1, WP_004608126.1, WP_009249065.1	Prodigal_1568|G10_15600, Prodigal_323|G10_03190, Prodigal_511|G10_05070	WP_076776021.1, WP_076777149.1	WP_006439262.1, WP_006439979.1, WP_006440023.1, WP_040410641.1	WP_022742100.1, WP_159753296.1, WP_159754204.1	Prodigal_1225|C-25_12220, Prodigal_2890|C-25_28870
OG0000037	2840400121, 2840400224	2854066712, 2854067338	WP_006442011.1, WP_006442788.1, WP_138262796.1, WP_138264626.1	WP_004605126.1, WP_004608518.1, WP_039909541.1	Prodigal_1491|G10_14840, Prodigal_1985|G10_19770, Prodigal_531|G10_05270	WP_076777635.1, WP_083582537.1, WP_157888482.1	WP_006440215.1	WP_159751534.1, WP_159751810.1, WP_159753467.1	Prodigal_2529|C-25_25260, Prodigal_284|C-25_02810
OG0000038	2840400989, 2840401681	2854068186, 2854068438	WP_040434723.1, WP_040435187.1	WP_004604774.1, WP_004605692.1, WP_004606247.1	Prodigal_1496|G10_14890, Prodigal_2075|G10_20670, Prodigal_2598|G10_25900	WP_076777248.1, WP_076778342.1	WP_006438969.1, WP_006439021.1, WP_006440439.1, WP_006440535.1, WP_006440581.1, WP_006441055.1	WP_159751934.1	Prodigal_1112|C-25_11090, Prodigal_2535|C-25_25320
OG0000039	2840399902, 2840400557, 2840400905, 2840402411	2854066530, 2854067884, 2854068853	WP_138263619.1, WP_138264064.1, WP_138264712.1	WP_004606636.1	Prodigal_1891|G10_18830	WP_076778184.1, WP_076779791.1, WP_083582467.1	WP_006439060.1	WP_159751528.1, WP_159751838.1, WP_159756420.1	Prodigal_1443|C-25_14400, Prodigal_1576|C-25_15730, Prodigal_2847|C-25_28440
OG0000040	2840401074, 2840401097, 2840402601	2854065976, 2854066334, 2854066338, 2854066418		WP_004605043.1, WP_004607523.1	Prodigal_509|G10_05050, Prodigal_562|G10_05580	WP_026649524.1, WP_076777886.1, WP_076778849.1, WP_076780222.1		WP_159756239.1, WP_159756321.1, WP_159756556.1, WP_159757203.1	Prodigal_2770|C-25_27670, Prodigal_679|C-25_06760, Prodigal_687|C-25_06840
OG0000041	2840401098, 2840402600	2854065992, 2854066333, 2854066417		WP_004607953.1, WP_004608541.1, WP_039909177.1		WP_006771834.1, WP_076776051.1, WP_076778855.1		WP_002586628.1, WP_009243792.1, WP_022788348.1, WP_084415108.1, WP_159749056.1, WP_159749862.1, WP_159749901.1, WP_159752892.1, WP_159755456.1, WP_159756324.1	Prodigal_678|C-25_06750
OG0000042	2840402080	2854066686	WP_138264743.1	WP_009249946.1, WP_039909206.1	Prodigal_2940|G10_29310, Prodigal_308|G10_03040, Prodigal_369|G10_03650, Prodigal_565|G10_05610, Prodigal_701|G10_06970	WP_076776009.1, WP_076776283.1		WP_159749231.1, WP_159750368.1, WP_159751637.1, WP_159751643.1, WP_159756462.1, WP_159757078.1, WP_204162872.1	Prodigal_1003|C-25_10000, Prodigal_1982|C-25_19790, Prodigal_2238|C-25_22350
OG0000043	2840399919, 2840400959, 2840401449, 2840401453, 2840402285, 2840402286, 2840402628	2854066267, 2854066775, 2854067685, 2854067946, 2854068253, 2854068404				WP_076777582.1, WP_162274328.1		WP_159750349.1, WP_159754542.1	Prodigal_146|C-25_01450, Prodigal_1903|C-25_19000, Prodigal_2120|C-25_21170, Prodigal_2634|C-25_26310
OG0000044	2840400134	2854065731, 2854066725	WP_006443867.1, WP_171031778.1	WP_004606285.1, WP_004606775.1, WP_009248995.1, WP_039909867.1	Prodigal_1146|G10_11400, Prodigal_1408|G10_14020, Prodigal_1460|G10_14530, Prodigal_1742|G10_17340, Prodigal_1851|G10_18430	WP_076777930.1	WP_006439380.1, WP_148881805.1	WP_159751381.1, WP_159751823.1, WP_159752833.1	Prodigal_2411|C-25_24080
OG0000045	2840401813, 2840402833	2854066102, 2854068357	WP_138263238.1, WP_138263857.1	WP_004605327.1, WP_004607385.1, WP_004608449.1, WP_039909632.1, WP_039909710.1	Prodigal_1096|G10_10900, Prodigal_121|G10_01180, Prodigal_2793|G10_27840, Prodigal_3166|G10_31570, Prodigal_583|G10_05790, Prodigal_928|G10_09220	WP_076780996.1		WP_159750669.1, WP_159753717.1	Prodigal_954|C-25_09510
OG0000046								WP_159748838.1, WP_159748840.1, WP_159748842.1, WP_159748846.1, WP_159748854.1, WP_159748856.1, WP_159748864.1, WP_159748866.1, WP_159748868.1, WP_159748876.1, WP_159748878.1, WP_159756176.1, WP_159756179.1, WP_159756185.1, WP_159756194.1, WP_159756197.1, WP_159756200.1, WP_159756203.1, WP_159756206.1, WP_159756209.1, WP_159757267.1
OG0000047	2840400120, 2840401659, 2840401715	2854066700, 2854066711, 2854068161, 2854068476, 2854068477	WP_138261994.1, WP_138262069.1	WP_004605125.1	Prodigal_1986|G10_19780	WP_076777973.1	WP_006439469.1, WP_040410315.1	WP_159749239.1, WP_159749597.1	Prodigal_1577|C-25_15740, Prodigal_285|C-25_02820, Prodigal_946|C-25_09430
OG0000048	2840400431, 2840401961, 2840402127, 2840402837	2854066083, 2854066098, 2854066213, 2854066597	WP_138262272.1, WP_138262871.1, WP_138263378.1, WP_138263461.1	WP_004606881.1	Prodigal_2462|G10_24540	WP_076777555.1, WP_076779771.1	WP_006438981.1, WP_006439426.1, WP_006439637.1	WP_159753078.1
OG0000049	2840400574	2854066277, 2854066548	WP_006441302.1	WP_004606161.1, WP_039909822.1	Prodigal_1576|G10_15680	WP_076777313.1, WP_076779338.1, WP_143143009.1	WP_006440399.1	WP_159750022.1, WP_159750661.1, WP_159751138.1, WP_159751648.1, WP_159752142.1, WP_159753747.1	Prodigal_2624|C-25_26210, Prodigal_981|C-25_09780, Prodigal_985|C-25_09820
OG0000050	2840401070	2854066356	WP_138262130.1, WP_138263367.1, WP_138263384.1	WP_004604975.1, WP_004605889.1, WP_004608241.1, WP_039910032.1, WP_130574548.1	Prodigal_2269|G10_22610, Prodigal_2332|G10_23240, Prodigal_2558|G10_25500, Prodigal_2600|G10_25920	WP_076780631.1	WP_006440962.1	WP_159751599.1, WP_159754647.1, WP_159757452.1, WP_159757997.1
OG0000051	2840401110, 2840402586	2854065996, 2854066332, 2854066416		WP_002595174.1, WP_004604819.1		WP_002578790.1, WP_076778858.1		WP_002584320.1, WP_002595174.1, WP_004083199.1, WP_016223835.1, WP_159749060.1, WP_159749864.1, WP_159749903.1, WP_159750890.1, WP_159752909.1, WP_159755447.1	Prodigal_677|C-25_06740
OG0000052	2840401115, 2840401765, 2840402584	2854065999, 2854066000, 2854066329, 2854066330, 2854066414		WP_004607955.1, WP_050755116.1		WP_002578788.1, WP_076776095.1, WP_076777876.1, WP_076778861.1		WP_118340138.1, WP_159749064.1, WP_159749907.1, WP_159750634.1, WP_204162729.1	Prodigal_674|C-25_06710
OG0000053	2840401297, 2840402839	2854066096, 2854066980	WP_138263795.1, WP_138264521.1	WP_004606784.1, WP_004606878.1, WP_004607312.1	Prodigal_2375|G10_23670, Prodigal_2459|G10_24510, Prodigal_2724|G10_27150	WP_076777551.1, WP_076778265.1, WP_076780528.1	WP_006440190.1, WP_148881847.1	WP_159750255.1, WP_159753074.1	Prodigal_903|C-25_09000
OG0000054	2840401719		WP_006443833.1, WP_040434943.1, WP_138262186.1	WP_004604856.1, WP_004607123.1, WP_004607167.1, WP_004608071.1, WP_039909198.1, WP_130574557.1	Prodigal_1318|G10_13120, Prodigal_14|G10_00130, Prodigal_3070|G10_30610, Prodigal_307|G10_03030, Prodigal_762|G10_07580, Prodigal_97|G10_00950			WP_159748860.1, WP_159754120.1, WP_159754527.1, WP_159754727.1
OG0000055	2840402220	2854067821	WP_138261972.1, WP_138262322.1, WP_138262514.1, WP_138263309.1, WP_138263834.1, WP_138264150.1, WP_138264450.1, WP_171031616.1, WP_171031686.1, WP_207670797.1	WP_039909631.1	Prodigal_3106|G10_30970, Prodigal_3161|G10_31520	WP_076777209.1, WP_076778284.1, WP_076779467.1		WP_159754319.1	Prodigal_1438|C-25_14350
OG0000056	2840402579	2854066004, 2854066005, 2854066323, 2854066408		WP_004604812.1, WP_004607961.1	Prodigal_145|G10_01420	WP_002588924.1, WP_076776110.1, WP_076777859.1, WP_076778874.1		WP_159749074.1, WP_159749915.1, WP_159750629.1, WP_159751718.1, WP_159755408.1, WP_159756577.1, WP_159757346.1	Prodigal_668|C-25_06650
OG0000057			WP_138264702.1, WP_171031649.1					WP_159748962.1, WP_159748973.1, WP_159749345.1, WP_159750737.1, WP_159751525.1, WP_159751802.1, WP_159752540.1, WP_159753029.1, WP_159753308.1, WP_159753372.1, WP_159753729.1, WP_159754293.1, WP_159754378.1, WP_159755206.1, WP_159755788.1, WP_159756111.1, WP_159756135.1, WP_204162681.1
OG0000058	2840400701, 2840401949	2854066609, 2854068889	WP_138262452.1, WP_138263865.1	WP_004606512.1, WP_004607884.1, WP_004608273.1	Prodigal_205|G10_02020, Prodigal_2301|G10_22930, Prodigal_3122|G10_31130, Prodigal_501|G10_04970, Prodigal_502|G10_04980	WP_033124696.1	WP_148881879.1	WP_159750537.1	Prodigal_1241|C-25_12380, Prodigal_1713|C-25_17100
OG0000059	2840400718, 2840400720, 2840400824, 2840400893, 2840402417, 2840402475	2854067260, 2854067261, 2854067854, 2854068260, 2854068783, 2854068847						WP_159750972.1, WP_159751118.1, WP_159752026.1, WP_159752238.1, WP_159753961.1, WP_159757001.1	Prodigal_1471|C-25_14680
OG0000060	2840401241, 2840401308, 2840401837	2854066912, 2854066991, 2854068336	WP_006444985.1, WP_138262270.1	WP_004607302.1	Prodigal_2716|G10_27070	WP_076777285.1, WP_076781179.1	WP_006439716.1, WP_006439717.1, WP_006439718.1, WP_006439719.1	WP_159750261.1	Prodigal_1186|C-25_11830, Prodigal_894|C-25_08910
OG0000061	2840401363, 2840402776	2854066645, 2854067052	WP_006444063.1, WP_138263513.1, WP_138264021.1	WP_004605071.1, WP_004605963.1, WP_004607332.1	Prodigal_1715|G10_17070, Prodigal_2037|G10_20290, Prodigal_2744|G10_27350	WP_076776484.1	WP_006440447.1, WP_040410347.1	WP_159751186.1, WP_159755218.1	Prodigal_2151|C-25_21480
OG0000062	2840401734	2854065850	WP_138263555.1, WP_138264591.1	WP_004605369.1, WP_004605607.1, WP_004607356.1, WP_039909549.1	Prodigal_1403|G10_13970, Prodigal_2766|G10_27570, Prodigal_422|G10_04180, Prodigal_833|G10_08290	WP_076780476.1		WP_159750925.1, WP_159751553.1, WP_159751993.1, WP_159753190.1, WP_159757446.1	Prodigal_1739|C-25_17360
OG0000063	2840402466	2854068792	WP_138263763.1	WP_004608306.1, WP_039909698.1	Prodigal_1034|G10_10280, Prodigal_2262|G10_22540	WP_076777185.1, WP_076781053.1	WP_006439007.1	WP_159750431.1, WP_159751341.1, WP_159751342.1, WP_159751346.1, WP_159753864.1, WP_204162741.1, WP_204162827.1	Prodigal_1148|C-25_11450, Prodigal_1194|C-25_11910
OG0000064	2840400021, 2840400744, 2840401802, 2840402817, 2840402818	2854066119, 2854067580, 2854068369, 2854068551						WP_159750211.1, WP_159750560.1, WP_159751057.1, WP_159752562.1, WP_159754779.1, WP_159756306.1, WP_159756694.1, WP_159756744.1, WP_159756935.1
OG0000065	2840400030, 2840400033	2854068613, 2854068616	WP_006443622.1, WP_138261907.1	WP_004605722.1, WP_004605725.1	Prodigal_2123|G10_21150, Prodigal_2126|G10_21180	WP_076776998.1, WP_076777004.1	WP_006439902.1, WP_040410521.1	WP_159751938.1, WP_159751940.1	Prodigal_363|C-25_03600, Prodigal_365|C-25_03620
OG0000066	2840400048, 2840400049	2854068664, 2854068665, 2854068666	WP_006442072.1, WP_138262641.1	WP_004605059.1, WP_004605060.1	Prodigal_2046|G10_20380, Prodigal_2047|G10_20390	WP_076777032.1, WP_076780777.1	WP_006440824.1	WP_159751905.1, WP_159751906.1	Prodigal_346|C-25_03430, Prodigal_347|C-25_03440
OG0000067	2840400132	2854065733, 2854066723	WP_138262394.1, WP_138264413.1, WP_138264539.1	WP_004606283.1, WP_004606773.1, WP_009248996.1	Prodigal_1406|G10_14000, Prodigal_1462|G10_14550, Prodigal_1744|G10_17360	WP_076777948.1	WP_040410314.1	WP_159751458.1, WP_159752835.1, WP_159756532.1	Prodigal_2404|C-25_24010
OG0000068	2840400203, 2840401056, 2840401234, 2840401430, 2840402129	2854066906, 2854067190, 2854067314, 2854067632	WP_006441595.1, WP_138262403.1, WP_171031742.1	WP_004607043.1, WP_009249588.1	Prodigal_2999|G10_29900, Prodigal_955|G10_09490		WP_006439748.1	WP_159750166.1
OG0000069	2840400398	2854067251		WP_000323895.1, WP_039909818.1, WP_039909820.1		WP_076776897.1, WP_076780036.1		WP_135976218.1, WP_159749976.1, WP_159750001.1, WP_159751680.1, WP_159752202.1, WP_159753750.1, WP_159754836.1, WP_159756489.1, WP_159756793.1	Prodigal_2882|C-25_28790, Prodigal_416|C-25_04130
OG0000070	2840400865, 2840402524	2854068517	WP_040435223.1, WP_138263748.1	WP_039909643.1, WP_174722018.1	Prodigal_1758|G10_17500, Prodigal_3140|G10_31310	WP_076777621.1, WP_076779101.1, WP_076779186.1, WP_076780612.1	WP_006440159.1, WP_006441120.1	WP_159749657.1	Prodigal_1497|C-25_14940, Prodigal_1820|C-25_18170
OG0000071	2840401096, 2840402602	2854065965, 2854066339, 2854066419		WP_004605044.1, WP_004607524.1		WP_002576352.1, WP_055158527.1, WP_076778845.1		WP_002586631.1, WP_016284900.1, WP_016307629.1, WP_159749050.1, WP_159749852.1, WP_159752873.1, WP_159755459.1	Prodigal_688|C-25_06850
OG0000072	2840401114, 2840402585	2854065998, 2854066331, 2854066415		WP_004604818.1, WP_004607954.1		WP_002578789.1, WP_076776092.1, WP_076781006.1		WP_002569171.1, WP_016318010.1, WP_159749062.1, WP_159749905.1, WP_159750893.1, WP_159751715.1, WP_159755438.1	Prodigal_675|C-25_06720
OG0000073	2840401142, 2840402016	2854065739, 2854066867, 2854067284, 2854067757, 2854068453, 2854068455		WP_004606453.1, WP_082210517.1	Prodigal_714|G10_07100	WP_002586623.1, WP_076779707.1		WP_159750662.1, WP_159755019.1, WP_159755022.1, WP_159756362.1, WP_159756724.1
OG0000074	2840401392, 2840401771, 2840402573	2854066281, 2854066386, 2854067148, 2854067918	WP_138263909.1	WP_004605188.1, WP_050755153.1	Prodigal_1920|G10_19120	WP_157888381.1		WP_101870687.1, WP_103242553.1, WP_159749836.1, WP_159751800.1	Prodigal_1999|C-25_19960, Prodigal_647|C-25_06440
OG0000075	2840402062	2854065757	WP_006441866.1, WP_138262009.1	WP_004605916.1, WP_004607766.1	Prodigal_1135|G10_11290, Prodigal_1140|G10_11340, Prodigal_3020|G10_30110	WP_052083825.1, WP_076776793.1, WP_076778246.1	WP_040410386.1	WP_159751047.1, WP_159754438.1, WP_159756923.1	Prodigal_524|C-25_05210, Prodigal_603|C-25_06000
OG0000076	2840402181	2854065946, 2854065947	WP_006443698.1, WP_006443700.1, WP_138264208.1, WP_138264209.1	WP_004605017.1, WP_004605018.1, WP_009249650.1	Prodigal_1359|G10_13530, Prodigal_1360|G10_13540, Prodigal_1361|G10_13550	WP_076778019.1, WP_076780929.1		WP_159750600.1	Prodigal_2363|C-25_23600, Prodigal_2364|C-25_23610
OG0000077	2840402186, 2840402626	2854065953, 2854066349, 2854067278, 2854067897, 2854067937, 2854068474				WP_002576359.1, WP_076776889.1, WP_076779361.1		WP_004081473.1, WP_016219873.1, WP_159749028.1, WP_159749840.1, WP_159749889.1, WP_159755471.1	Prodigal_1021|C-25_10180
OG0000078			WP_006441804.1	WP_004604900.1, WP_004607453.1, WP_009249020.1	Prodigal_270|G10_02670, Prodigal_2972|G10_29630	WP_076776451.1, WP_076776670.1, WP_076778291.1, WP_076778713.1, WP_076778817.1, WP_076780234.1, WP_076780431.1, WP_076780480.1		WP_117596760.1, WP_159750565.1	Prodigal_1661|C-25_16580, Prodigal_1990|C-25_19870
OG0000079	2840400016, 2840400028	2854067575, 2854067587		WP_004605472.1, WP_004605476.1, WP_004605478.1	Prodigal_2138|G10_21300, Prodigal_2140|G10_21320	WP_076776976.1, WP_076776979.1		WP_159751972.1, WP_159751973.1, WP_204162836.1	Prodigal_367|C-25_03640, Prodigal_378|C-25_03750, Prodigal_379|C-25_03760
OG0000080	2840400107, 2840401608	2854068729	WP_138264617.1	WP_004607070.1, WP_050755152.1	Prodigal_1855|G10_18470, Prodigal_934|G10_09280	WP_076776056.1, WP_076778157.1	WP_006440792.1	WP_159749306.1, WP_159752206.1, WP_159756483.1, WP_159757878.1	Prodigal_1986|C-25_19830, Prodigal_2861|C-25_28580
OG0000081	2840400225, 2840401555	2854067339, 2854068073	WP_138264031.1, WP_138264625.1	WP_004606251.1, WP_004607143.1	Prodigal_1492|G10_14850, Prodigal_74|G10_00720	WP_076777243.1, WP_076780171.1	WP_006441154.1	WP_159751533.1, WP_159757238.1	Prodigal_1498|C-25_14950, Prodigal_2530|C-25_25270
OG0000082	2840400278, 2840401963, 2840402140	2854065902, 2854066595, 2854067213	WP_138263024.1, WP_138263804.1		Prodigal_3181|G10_31720, Prodigal_597|G10_05930	WP_076776741.1, WP_076780827.1	WP_006441079.1, WP_006441098.1	WP_159752814.1, WP_159755078.1	Prodigal_637|C-25_06340
OG0000083	2840400429, 2840402128, 2840402838	2854066097, 2854066214	WP_138262275.1, WP_138262869.1, WP_138263377.1, WP_171031699.1	WP_004606880.1	Prodigal_2461|G10_24530	WP_076777554.1, WP_076779773.1	WP_006439425.1, WP_006439638.1, WP_040410175.1	WP_159756986.1
OG0000084	2840400628, 2840400630	2854068961, 2854068963	WP_006441562.1, WP_138263991.1	WP_004606691.1, WP_009249299.1	Prodigal_1823|G10_18150, Prodigal_1825|G10_18170	WP_076777577.1, WP_076777579.1	WP_006440652.1	WP_159750750.1, WP_159750752.1	Prodigal_138|C-25_01370, Prodigal_140|C-25_01390
OG0000085	2840400925	2854068459	WP_138263445.1, WP_138263705.1	WP_004607351.1	Prodigal_2762|G10_27530	WP_076778486.1	WP_006439934.1	WP_159752859.1, WP_159752861.1, WP_159753439.1	Prodigal_107|C-25_01060, Prodigal_1118|C-25_11150, Prodigal_1578|C-25_15750, Prodigal_1931|C-25_19280, Prodigal_566|C-25_05630, Prodigal_567|C-25_05640
OG0000086	2840401118, 2840402580	2854066003, 2854066409		WP_004607958.1, WP_039909176.1		WP_076776106.1, WP_076778870.1, WP_076779151.1		WP_159749072.1, WP_159749802.1, WP_159750631.1, WP_159750896.1, WP_159751717.1, WP_159752913.1, WP_159755420.1	Prodigal_669|C-25_06660
OG0000087	2840401126, 2840402392	2854068631		WP_004607553.1, WP_004607969.1, WP_039909179.1		WP_002569186.1, WP_002576326.1, WP_076779900.1		WP_009447119.1, WP_103900081.1, WP_159751722.1, WP_159751728.1, WP_159752162.1, WP_159753765.1	Prodigal_2591|C-25_25880, Prodigal_662|C-25_06590
OG0000088	2840401282, 2840401350	2854066965, 2854067034	WP_040435995.1, WP_138263232.1	WP_004606211.1, WP_004607256.1	Prodigal_1527|G10_15200, Prodigal_2396|G10_23880, Prodigal_2672|G10_26630, Prodigal_482|G10_04780	WP_076780594.1	WP_006440704.1, WP_006440705.1	WP_159750296.1	Prodigal_853|C-25_08500
OG0000089	2840401420, 2840401574, 2840402811, 2840402821	2854066116, 2854066125, 2854067179, 2854068097	WP_138262913.1, WP_138264094.1	WP_004604996.1, WP_009248153.1	Prodigal_1340|G10_13340, Prodigal_2639|G10_26300	WP_076778519.1		WP_159750212.1	Prodigal_830|C-25_08270
OG0000090	2840401805, 2840402814	2854066122, 2854068366	WP_138263738.1, WP_207670809.1	WP_039909704.1	Prodigal_975|G10_09690	WP_076776711.1, WP_076778423.1	WP_006439179.1, WP_006439236.1, WP_006439503.1, WP_050754641.1	WP_204162763.1	Prodigal_2250|C-25_22470, Prodigal_797|C-25_07940
OG0000091	2840402561	2854066773, 2854067286, 2854067923, 2854067971, 2854068630		WP_004604952.1		WP_076779897.1		WP_004070293.1, WP_118591622.1, WP_159749115.1, WP_159749882.1, WP_159749941.1, WP_204162807.1	Prodigal_2592|C-25_25890, Prodigal_561|C-25_05580, Prodigal_660|C-25_06570
OG0000092		2854066453	WP_138261914.1			WP_076776419.1, WP_076777606.1, WP_083582575.1, WP_155961780.1		WP_159750804.1, WP_159750828.1, WP_159751153.1, WP_159751374.1, WP_159751882.1, WP_159755728.1, WP_159756395.1, WP_159756828.1	Prodigal_1150|C-25_11470, Prodigal_168|C-25_01670, Prodigal_2105|C-25_21020
OG0000093			WP_040434744.1, WP_138263211.1	WP_004604983.1, WP_004606393.1, WP_004607481.1, WP_004607561.1, WP_009248855.1	Prodigal_2594|G10_25860	WP_076778744.1, WP_076778757.1		WP_159748968.1, WP_159752481.1, WP_159754662.1, WP_159756920.1	Prodigal_1106|C-25_11030, Prodigal_708|C-25_07050, Prodigal_710|C-25_07070
OG0000094	2840400042, 2840400052	2854068657, 2854068669	WP_006442069.1, WP_138264742.1	WP_004605053.1, WP_004605063.1	Prodigal_2043|G10_20350, Prodigal_2053|G10_20450	WP_076777038.1, WP_076780772.1		WP_159751911.1, WP_204162835.1	Prodigal_343|C-25_03400, Prodigal_353|C-25_03500
OG0000095	2840400078, 2840400426, 2840402545, 2840402736	2854066217, 2854067457, 2854068698	WP_138261895.1, WP_138262309.1	WP_004604963.1		WP_076776535.1, WP_076777217.1	WP_006440400.1, WP_006441147.1	WP_159753735.1	Prodigal_2183|C-25_21800
OG0000096	2840400368, 2840402465	2854066291, 2854068793	WP_006444314.1, WP_138263381.1	WP_004605604.1, WP_004608523.1	Prodigal_526|G10_05220, Prodigal_830|G10_08260	WP_076779256.1		WP_159754064.1, WP_159756589.1, WP_204162711.1	Prodigal_1827|C-25_18240, Prodigal_941|C-25_09380
OG0000097	2840400387, 2840401751		WP_138263667.1	WP_004605374.1	Prodigal_427|G10_04230	WP_076776341.1, WP_076777700.1, WP_076778390.1, WP_076778932.1	WP_006439526.1	WP_159749571.1, WP_159755296.1, WP_159757794.1	Prodigal_2590|C-25_25870, Prodigal_618|C-25_06150, Prodigal_789|C-25_07860
OG0000098	2840400395	2854068483	WP_138262742.1	WP_004606275.1, WP_004606583.1	Prodigal_1470|G10_14630	WP_072525265.1, WP_076778476.1		WP_016285912.1, WP_027642214.1, WP_159749217.1, WP_159749220.1, WP_159750063.1, WP_159750357.1, WP_159752863.1	Prodigal_1549|C-25_15460
OG0000099	2840400424, 2840402126	2854066219	WP_006445102.1, WP_050765494.1	WP_004606400.1, WP_004606572.1, WP_050755137.1	Prodigal_3046|G10_30370	WP_076779403.1, WP_076779405.1, WP_076779761.1	WP_040410178.1	WP_159756072.1, WP_204162803.1	Prodigal_938|C-25_09350
OG0000100	2840400681, 2840401692	2854068197, 2854068912, 2854068913	WP_138262029.1, WP_138263628.1	WP_004606951.1, WP_173695774.1	Prodigal_1038|G10_10320, Prodigal_1551|G10_15430	WP_076777292.1	WP_040410677.1	WP_159756664.1	Prodigal_2601|C-25_25980, Prodigal_794|C-25_07910
OG0000101	2840401091, 2840402187, 2840402625, 2840402627	2854067277, 2854067936		WP_004607982.1		WP_002576358.1, WP_076776891.1, WP_076779359.1		WP_120481496.1, WP_159749951.1, WP_159750652.1, WP_159751698.1, WP_159753846.1	Prodigal_1020|C-25_10170
OG0000102	2840401105			WP_002585089.1, WP_004604809.1, WP_039909694.1	Prodigal_1083|G10_10770, Prodigal_1974|G10_19660	WP_002596231.1, WP_009447123.1, WP_076776084.1, WP_076778912.1		WP_002585089.1, WP_025489053.1, WP_120390277.1, WP_159750882.1, WP_159752921.1	Prodigal_667|C-25_06640
OG0000103	2840401429	2854067189	WP_006443613.1, WP_138264086.1	WP_004607210.1, WP_039909344.1	Prodigal_2629|G10_26200	WP_076780970.1	WP_006440465.1	WP_159750189.1, WP_159751059.1, WP_159751166.1, WP_159751860.1, WP_159754117.1	Prodigal_388|C-25_03850, Prodigal_817|C-25_08140
OG0000104	2840401730	2854065845, 2854068469, 2854068633	WP_050765538.1, WP_138264593.1	WP_004605605.1, WP_009249316.1	Prodigal_1533|G10_15260, Prodigal_831|G10_08270	WP_076776694.1	WP_040410449.1	WP_016220681.1, WP_159751101.1, WP_159751995.1	Prodigal_698|C-25_06950
OG0000105	2840401879	2854066344, 2854067087, 2854068290	WP_006444750.1	WP_003506157.1, WP_004607926.1	Prodigal_168|G10_01650	WP_033126214.1, WP_076780912.1	WP_006439276.1, WP_006440971.1	WP_004074368.1, WP_159755755.1	Prodigal_1611|C-25_16080, Prodigal_2433|C-25_24300
OG0000106	2840401890	2854067990		WP_009248201.1	Prodigal_2761|G10_27520	WP_076776316.1, WP_076777609.1, WP_076778565.1, WP_076779506.1, WP_076781036.1, WP_076781077.1, WP_197682232.1		WP_159750550.1, WP_159750551.1, WP_159752069.1, WP_159752071.1, WP_159754767.1
OG0000107	2840401952	2854066606	WP_006442455.1, WP_138263610.1	WP_004606682.1, WP_004608276.1, WP_004608550.1, WP_004608558.1	Prodigal_1834|G10_18260, Prodigal_2298|G10_22900, Prodigal_495|G10_04910, Prodigal_503|G10_04990		WP_006440410.1, WP_118548039.1	WP_159753476.1	Prodigal_2316|C-25_23130
OG0000108	2840402017, 2840402393		WP_138262845.1	WP_004604802.1, WP_004605412.1, WP_004607709.1	Prodigal_1181|G10_11750	WP_004800205.1, WP_076777703.1, WP_076778925.1	WP_006440427.1	WP_159751349.1, WP_159751446.1, WP_159752159.1, WP_159752837.1, WP_159757494.1
OG0000109	2840402134	2854066365, 2854068284		WP_130574545.1, WP_130574578.1	Prodigal_1111|G10_11050, Prodigal_1182|G10_11760, Prodigal_1328|G10_13220, Prodigal_1535|G10_15280, Prodigal_19|G10_00170, Prodigal_2252|G10_22440, Prodigal_3033|G10_30240, Prodigal_3084|G10_30750	WP_076777634.1, WP_076778635.1			Prodigal_1110|C-25_11070
OG0000110				WP_002779755.1	Prodigal_1852|G10_18440	WP_072525268.1, WP_072526162.1, WP_076776066.1, WP_076779902.1		WP_034229227.1, WP_080664505.1, WP_081645618.1, WP_135976216.1, WP_159749974.1, WP_159751681.1, WP_159751724.1, WP_159751820.1, WP_159752857.1, WP_159753753.1
OG0000111	2840399918	2854066268	WP_171031598.1	WP_039909676.1	Prodigal_2415|G10_24070	WP_076778214.1		WP_159749538.1, WP_159750441.1, WP_159750483.1, WP_159750522.1, WP_159751410.1, WP_159751955.1, WP_159752296.1, WP_159752475.1, WP_159757482.1
OG0000112	2840400730	2854068537	WP_006443320.1, WP_138264338.1	WP_004606523.1, WP_004606603.1	Prodigal_3131|G10_31220, Prodigal_3204|G10_31950	WP_076780068.1, WP_076780455.1	WP_006439793.1	WP_159749494.1, WP_159749675.1	Prodigal_1249|C-25_12460, Prodigal_1734|C-25_17310
OG0000113	2840400889, 2840402008, 2840402388	2854065681, 2854067851, 2854068869	WP_138264093.1	WP_004606575.1	Prodigal_3171|G10_31620	WP_076778593.1, WP_076779000.1	WP_006440419.1, WP_040410468.1	WP_159749563.1	Prodigal_1910|C-25_19070
OG0000114	2840401224, 2840401774, 2840402306, 2840402518	2854066891, 2854067664, 2854067665, 2854068403, 2854068743		WP_039909633.1	Prodigal_3170|G10_31610	WP_076779777.1	WP_040410455.1	WP_159754399.1	Prodigal_2794|C-25_27910
OG0000115	2840401379, 2840402813	2854066123, 2854067127	WP_006442611.1, WP_138263465.1, WP_138264068.1, WP_138264274.1	WP_004606025.1	Prodigal_1656|G10_16480, Prodigal_2605|G10_25970	WP_076780404.1	WP_040410528.1	WP_159750709.1	Prodigal_1701|C-25_16980
OG0000116	2840401547, 2840402394	2854068065	WP_006442241.1, WP_006444635.1	WP_004607139.1, WP_004607783.1	Prodigal_392|G10_03880, Prodigal_70|G10_00680	WP_076779244.1, WP_076780164.1		WP_159755099.1, WP_159755974.1	Prodigal_1382|C-25_13790, Prodigal_1492|C-25_14890
OG0000117	2840401639	2854068153	WP_138262511.1, WP_138263759.1	WP_004605324.1, WP_004605371.1, WP_004607633.1	Prodigal_118|G10_01150, Prodigal_3242|G10_32330, Prodigal_424|G10_04200	WP_076777770.1, WP_076777844.1		WP_159749181.1, WP_159749195.1, WP_159755832.1
OG0000118	2840401801	2854068370	WP_006443050.1, WP_006444579.1, WP_138261888.1, WP_138263299.1, WP_138264664.1	WP_004606449.1, WP_004607178.1	Prodigal_108|G10_01060	WP_076779614.1	WP_207634925.1	WP_159748981.1	Prodigal_1527|C-25_15240, Prodigal_923|C-25_09200
OG0000119	2840402034	2854065704	WP_040435947.1, WP_050765473.1, WP_138262145.1, WP_138262717.1, WP_138263350.1, WP_138264696.1	WP_004607472.1, WP_009248587.1	Prodigal_1949|G10_19410	WP_076776673.1, WP_076780137.1		WP_159750643.1, WP_159750968.1
OG0000120	2840402084		WP_171031799.1, WP_207670796.1	WP_161567389.1	Prodigal_561|G10_05570	WP_083582594.1, WP_157888460.1	WP_006439901.1	WP_159749237.1, WP_159749247.1, WP_159749279.1, WP_159750606.1, WP_159750620.1, WP_159752853.1	Prodigal_1350|C-25_13470
OG0000121	2840402390	2854067896		WP_004605046.1, WP_050755162.1, WP_130574565.1	Prodigal_506|G10_05020	WP_055158529.1, WP_076778839.1, WP_076779157.1		WP_016322378.1, WP_025577810.1, WP_159750863.1, WP_159752869.1, WP_159754565.1	Prodigal_689|C-25_06860
OG0000122			WP_138261970.1, WP_138262194.1, WP_138262305.1, WP_138262730.1, WP_138262732.1, WP_138262947.1, WP_138262991.1, WP_138263560.1, WP_138263737.1, WP_138264273.1, WP_138264504.1, WP_138264574.1, WP_171031612.1, WP_171031704.1					WP_159752240.1
OG0000123			WP_138263191.1			WP_076777204.1, WP_076778173.1, WP_076778180.1, WP_076778563.1, WP_076780968.1	WP_071585574.1, WP_148881811.1	WP_159749453.1, WP_159751087.1, WP_159755638.1	Prodigal_1579|C-25_15760, Prodigal_1976|C-25_19730, Prodigal_233|C-25_02300, Prodigal_2792|C-25_27890
OG0000124	2840399987, 2840401067	2854067560, 2854067619	WP_138262115.1, WP_138264272.1	WP_004605422.1	Prodigal_2201|G10_21930, Prodigal_375|G10_03710	WP_076776922.1, WP_076779657.1	WP_006439574.1	WP_159752045.1	Prodigal_409|C-25_04060
OG0000125	2840400025, 2840401378	2854067126, 2854067584	WP_138264275.1	WP_004605730.1, WP_004606024.1	Prodigal_1657|G10_16490, Prodigal_2131|G10_21230	WP_076776990.1	WP_006440182.1	WP_159751947.1, WP_159753923.1	Prodigal_369|C-25_03660
OG0000126	2840400139, 2840400738	2854066730, 2854068546	WP_138263893.1	WP_009249142.1, WP_174722025.1	Prodigal_1945|G10_19370, Prodigal_2313|G10_23050	WP_076777181.1		WP_159750515.1, WP_159757774.1, WP_159757776.1	Prodigal_255|C-25_02520
OG0000127	2840400579	2854066553	WP_138263442.1, WP_138264703.1	WP_004606191.1, WP_004606936.1	Prodigal_1069|G10_10630, Prodigal_1548|G10_15400	WP_076777290.1, WP_076777470.1		WP_159750241.1, WP_159751111.1	Prodigal_2599|C-25_25960, Prodigal_2671|C-25_26680
OG0000128	2840400770	2854068575	WP_006443505.1, WP_040435037.1, WP_138263256.1	WP_004607651.1	Prodigal_3224|G10_32150	WP_033126993.1, WP_076777161.1, WP_076780034.1		WP_159749435.1, WP_159750558.1	Prodigal_1302|C-25_12990, Prodigal_2307|C-25_23040
OG0000129	2840401107, 2840402589	2854065738, 2854066340, 2854067758		WP_002569234.1, WP_004605492.1		WP_002596233.1, WP_076776086.1, WP_076778120.1		WP_159750637.1, WP_159756553.1	Prodigal_1479|C-25_14760, Prodigal_2035|C-25_20320
OG0000130	2840401274	2854066956	WP_138263224.1, WP_138264232.1, WP_138264483.1, WP_138264689.1	WP_004605645.1, WP_004606624.1, WP_130574593.1	Prodigal_1902|G10_18940, Prodigal_869|G10_08640	WP_076779086.1		WP_159757042.1	Prodigal_1834|C-25_18310
OG0000131	2840401359	2854067046	WP_040435783.1, WP_138263845.1	WP_004606835.1	Prodigal_2308|G10_23000, Prodigal_2424|G10_24160	WP_076776385.1, WP_076778966.1, WP_076781039.1	WP_006440527.1	WP_159753976.1	Prodigal_1771|C-25_17680, Prodigal_2125|C-25_21220
OG0000132	2840401414, 2840402227	2854067173, 2854067814	WP_006442314.1	WP_004608297.1	Prodigal_2273|G10_22650	WP_076776483.1, WP_076776827.1	WP_040410240.1	WP_159750322.1, WP_159753274.1	Prodigal_2150|C-25_21470, Prodigal_437|C-25_04340
OG0000133	2840401523, 2840402145	2854065907, 2854068038	WP_138261917.1, WP_138262705.1, WP_138264045.1	WP_004607126.1, WP_039909172.1	Prodigal_2109|G10_21010, Prodigal_57|G10_00550	WP_076780142.1		WP_159751796.1	Prodigal_1455|C-25_14520
OG0000134	2840401548, 2840402395	2854068066	WP_006444634.1, WP_171031657.1	WP_004607140.1, WP_004607782.1	Prodigal_393|G10_03890, Prodigal_71|G10_00690	WP_076780166.1, WP_157888496.1		WP_159755971.1	Prodigal_1381|C-25_13780, Prodigal_1493|C-25_14900
OG0000135	2840401804, 2840402073	2854065828, 2854068367	WP_138263739.1			WP_076778105.1, WP_076778421.1, WP_076778450.1, WP_076779577.1		WP_159750214.1	Prodigal_1183|C-25_11800, Prodigal_2297|C-25_22940, Prodigal_586|C-25_05830, Prodigal_796|C-25_07930
OG0000136	2840401996	2854066563	WP_138263517.1, WP_138264316.1	WP_004606582.1, WP_004608205.1	Prodigal_2366|G10_23580, Prodigal_3185|G10_31760	WP_076777463.1	WP_006439545.1, WP_006439895.1, WP_040410258.1	WP_159750999.1	Prodigal_1108|C-25_11050
OG0000137		2854065843		WP_004606899.1, WP_004606900.1, WP_004606901.1	Prodigal_1093|G10_10870, Prodigal_1094|G10_10880, Prodigal_1113|G10_11070, Prodigal_1114|G10_11080, Prodigal_1294|G10_12880	WP_076777993.1, WP_076778893.1	WP_040410340.1	WP_159752738.1	Prodigal_1340|C-25_13370
OG0000138		2854066383, 2854066384	WP_138262156.1, WP_138263959.1	WP_004605748.1, WP_004605749.1, WP_004605814.1, WP_039909413.1				WP_159753741.1, WP_159754706.1, WP_159754901.1, WP_159754904.1, WP_159755313.1, WP_204162761.1
OG0000139		2854067736	WP_006442430.1, WP_006444204.1, WP_138261976.1, WP_138264243.1, WP_138264244.1	WP_039909610.1	Prodigal_2930|G10_29210, Prodigal_3079|G10_30700		WP_006440179.1, WP_006440766.1, WP_040410750.1	WP_159749830.1	Prodigal_607|C-25_06040
OG0000140		2854067744	WP_006443049.1, WP_006444368.1, WP_138262230.1, WP_138263376.1	WP_004605214.1	Prodigal_788|G10_07840	WP_076778351.1, WP_076779477.1	WP_006439119.1, WP_040410615.1	WP_159752949.1	Prodigal_1955|C-25_19520, Prodigal_2304|C-25_23010
OG0000141			WP_006441833.1, WP_138263237.1, WP_138263314.1, WP_171031689.1	WP_004606560.1, WP_004607077.1, WP_004608450.1, WP_039909761.1	Prodigal_2794|G10_27850, Prodigal_3165|G10_31560, Prodigal_582|G10_05780, Prodigal_927|G10_09210			WP_159750668.1	Prodigal_955|C-25_09520
OG0000142			WP_138264085.1	WP_004607981.1		WP_072525214.1, WP_076779253.1, WP_157888451.1	WP_040410612.1	WP_159749953.1, WP_159750897.1, WP_159751697.1, WP_159752218.1, WP_159753843.1	Prodigal_1018|C-25_10150, Prodigal_1019|C-25_10160, Prodigal_940|C-25_09370
OG0000143	2840399940, 2840401471	2854066802, 2854067374	WP_138263412.1	WP_004608321.1	Prodigal_2249|G10_22410	WP_076776587.1, WP_076778326.1	WP_006440397.1	WP_159750376.1	Prodigal_2203|C-25_22000, Prodigal_2244|C-25_22410
OG0000144	2840400035, 2840401914	2854066435, 2854068620	WP_138261906.1, WP_138262369.1	WP_004605720.1	Prodigal_2121|G10_21130	WP_076777008.1, WP_083582506.1	WP_006438931.1	WP_159751936.1	Prodigal_361|C-25_03580
OG0000145	2840400260, 2840401882	2854067390, 2854068287	WP_138262049.1, WP_138263631.1	WP_004607003.1	Prodigal_991|G10_09850	WP_076776564.1, WP_076777064.1		WP_159752628.1	Prodigal_1058|C-25_10550, Prodigal_2191|C-25_21880
OG0000146	2840400340, 2840402093		WP_138263334.1	WP_004608049.1, WP_039909695.1	Prodigal_1081|G10_10750, Prodigal_1278|G10_12720	WP_076777841.1		WP_004069026.1, WP_016220666.1, WP_159750997.1	Prodigal_2058|C-25_20550, Prodigal_918|C-25_09150
OG0000147	2840400357	2854065994, 2854066336				WP_076776823.1		WP_159749854.1, WP_159749858.1, WP_159751350.1, WP_159756348.1	Prodigal_1230|C-25_12270, Prodigal_1231|C-25_12280, Prodigal_12|C-25_00110, Prodigal_2370|C-25_23670, Prodigal_294|C-25_02910
OG0000148	2840400375	2854068451		WP_004605464.1	Prodigal_1100|G10_10940, Prodigal_1549|G10_15410, Prodigal_1911|G10_19030, Prodigal_2137|G10_21290, Prodigal_497|G10_04930, Prodigal_578|G10_05740	WP_076777762.1, WP_076777853.1		WP_159751301.1, WP_159757583.1
OG0000149	2840400436, 2840401646	2854066208	WP_006442759.1, WP_138262285.1, WP_138262407.1, WP_138263149.1, WP_138263282.1, WP_138264140.1	WP_004606355.1	Prodigal_3001|G10_29920, Prodigal_3099|G10_30900			WP_159750164.1
OG0000150	2840400437, 2840401647	2854066207	WP_138262283.1, WP_138262405.1, WP_138263148.1, WP_138263283.1, WP_138263466.1, WP_138264139.1	WP_004606354.1	Prodigal_3000|G10_29910, Prodigal_3098|G10_30890			WP_159750165.1
OG0000151	2840400593, 2840401469	2854067377, 2854069000	WP_138264470.1	WP_004605620.1, WP_009249880.1	Prodigal_419|G10_04150, Prodigal_845|G10_08410	WP_162274324.1	WP_006439684.1, WP_040410727.1		Prodigal_2242|C-25_22390
OG0000152	2840400700, 2840401950	2854066608, 2854068890	WP_006443308.1, WP_138263866.1	WP_004606511.1, WP_004608274.1	Prodigal_2300|G10_22920, Prodigal_3121|G10_31120		WP_118549637.1	WP_159750538.1	Prodigal_1240|C-25_12370
OG0000153	2840400818	2854067867	WP_006442547.1, WP_138262430.1	WP_009247888.1	Prodigal_258|G10_02550	WP_076779646.1	WP_006440185.1	WP_159750017.1, WP_159755671.1, WP_159756263.1, WP_159756760.1	Prodigal_1365|C-25_13620
OG0000154	2840400980, 2840401916	2854068428	WP_006444224.1, WP_138263687.1	WP_004605675.1	Prodigal_897|G10_08920	WP_083582710.1	WP_040410261.1	WP_159752768.1, WP_159755369.1	Prodigal_1133|C-25_11300, Prodigal_1867|C-25_18640
OG0000155	2840400998, 2840401183, 2840401695	2854068200, 2854068250	WP_138264693.1	WP_004607827.1	Prodigal_362|G10_03580	WP_016302463.1		WP_159754571.1, WP_159754600.1, WP_159754641.1	Prodigal_979|C-25_09760
OG0000156	2840401125	2854066293		WP_002593723.1, WP_004604805.1		WP_002578499.1, WP_076776115.1, WP_076778915.1		WP_159749931.1, WP_159750622.1, WP_159750918.1, WP_159751721.1, WP_159755390.1	Prodigal_664|C-25_06610
OG0000157	2840401203	2854066870	WP_138263182.1	WP_004607513.1, WP_004608547.1	Prodigal_2887|G10_28780, Prodigal_505|G10_05010	WP_076777194.1	WP_006439991.1, WP_148881848.1	WP_159750087.1	Prodigal_1686|C-25_16830, Prodigal_243|C-25_02400
OG0000158	2840401360	2854067048	WP_138264564.1, WP_207670802.1	WP_004606834.1	Prodigal_2423|G10_24150	WP_076778833.1, WP_076779184.1	WP_006440528.1, WP_006440552.1	WP_159753973.1, WP_159755051.1	Prodigal_1772|C-25_17690
OG0000159	2840401655	2854068157	WP_138264558.1	WP_004607243.1, WP_004608092.1, WP_039909677.1	Prodigal_2419|G10_24110, Prodigal_2661|G10_26520	WP_076779442.1	WP_006441084.1	WP_159753943.1	Prodigal_1062|C-25_10590, Prodigal_1122|C-25_11190
OG0000160	2840401764, 2840402188, 2840402652, 2840402756	2854066668, 2854067276, 2854067532, 2854067533, 2854068012, 2854068655				WP_076777850.1, WP_076779938.1		WP_159750233.1
OG0000161	2840401800	2854068372	WP_006443120.1, WP_006444580.1, WP_138261889.1, WP_138264665.1, WP_138264729.1	WP_004607177.1	Prodigal_107|G10_01050	WP_076779615.1	WP_006440463.1	WP_159748984.1	Prodigal_1526|C-25_15230
OG0000162	2840401816	2854068354	WP_006444757.1	WP_004606873.1, WP_009247931.1	Prodigal_176|G10_01730, Prodigal_2454|G10_24460	WP_076780251.1		WP_159750849.1, WP_159753893.1, WP_159756012.1	Prodigal_1563|C-25_15600, Prodigal_1623|C-25_16200
OG0000163	2840401903, 2840401904		WP_138261904.1			WP_076776426.1, WP_076776428.1, WP_076776431.1, WP_076779529.1, WP_076779533.1		WP_159750119.1, WP_159750120.1, WP_159751371.1, WP_204162723.1	Prodigal_1146|C-25_11430
OG0000164	2840402058	2854065753	WP_138262024.1, WP_138263426.1	WP_004606941.1, WP_174722022.1	Prodigal_1064|G10_10580, Prodigal_2229|G10_22210	WP_076776768.1	WP_006438929.1	WP_159751933.1, WP_159752521.1	Prodigal_537|C-25_05340
OG0000165	2840402061	2854065756	WP_006441829.1, WP_040435834.1	WP_009248848.1, WP_009249381.1	Prodigal_1130|G10_11240, Prodigal_2583|G10_25750	WP_076776781.1	WP_006440166.1	WP_159752507.1, WP_159757613.1	Prodigal_530|C-25_05270
OG0000166	2840402793	2854066136	WP_006442084.1, WP_138262220.1	WP_004605052.1, WP_004606274.1	Prodigal_1471|G10_14640, Prodigal_2054|G10_20460	WP_076778997.1, WP_076780267.1	WP_006440715.1		Prodigal_1634|C-25_16310, Prodigal_1893|C-25_18900
OG0000167	2840402842	2854066093	WP_040434878.1, WP_138262995.1	WP_004608392.1	Prodigal_637|G10_06330	WP_076780402.1	WP_006439700.1	WP_159753011.1	Prodigal_1699|C-25_16960, Prodigal_2100|C-25_20970, Prodigal_611|C-25_06080, Prodigal_921|C-25_09180
OG0000168		2854065985		WP_004604845.1	Prodigal_2951|G10_29420, Prodigal_2952|G10_29430, Prodigal_2953|G10_29440, Prodigal_366|G10_03620	WP_076781029.1		WP_016289964.1, WP_159756562.1, WP_159757343.1, WP_172474441.1, WP_204162817.1, WP_204162843.1
OG0000169		2854066454	WP_138261915.1			WP_076777604.1, WP_076781081.1		WP_159750111.1, WP_159750803.1, WP_159750823.1, WP_159751590.1, WP_159751892.1, WP_159756676.1, WP_204162756.1	Prodigal_169|C-25_01680, Prodigal_2104|C-25_21010
OG0000170		2854067248		WP_001820668.1	Prodigal_1976|G10_19680	WP_072525232.1, WP_076780300.1		WP_159749992.1, WP_159751661.1, WP_159751677.1, WP_159752194.1, WP_159752843.1, WP_159754831.1	Prodigal_2879|C-25_28760, Prodigal_2|C-25_00010
OG0000171			WP_006442870.1, WP_138264530.1	WP_004607368.1, WP_004608589.1	Prodigal_2777|G10_27680, Prodigal_466|G10_04620	WP_076780505.1, WP_076780597.1	WP_006440263.1, WP_006441145.1	WP_159756998.1	Prodigal_1066|C-25_10630, Prodigal_914|C-25_09110
OG0000172			WP_006444266.1, WP_138263298.1, WP_138263356.1	WP_004607466.1, WP_039909317.1	Prodigal_2960|G10_29510, Prodigal_414|G10_04100		WP_006440607.1	WP_159750833.1, WP_159751595.1	Prodigal_1079|C-25_10760, Prodigal_1171|C-25_11680, Prodigal_2175|C-25_21720
OG0000173	2840399894	2854066692	WP_138263657.1, WP_138263870.1	WP_004608136.1, WP_004608285.1	Prodigal_2289|G10_22810, Prodigal_333|G10_03290	WP_076776403.1, WP_076777135.1		WP_204162846.1	Prodigal_2137|C-25_21340
OG0000174	2840399916	2854066269	WP_138262776.1		Prodigal_2935|G10_29260	WP_033126829.1, WP_083582693.1		WP_159757509.1	Prodigal_1541|C-25_15380, Prodigal_1545|C-25_15420, Prodigal_1546|C-25_15430, Prodigal_1929|C-25_19260, Prodigal_1978|C-25_19750
OG0000175	2840399989, 2840401701	2854067558	WP_138261965.1	WP_004605424.1	Prodigal_2199|G10_21910	WP_076776926.1, WP_076777889.1, WP_076780898.1	WP_006438943.1	WP_159752043.1	Prodigal_407|C-25_04040
OG0000176	2840400317, 2840401422	2854066248, 2854067181	WP_138263450.1	WP_039909538.1	Prodigal_1543|G10_15350	WP_076776215.1, WP_076776255.1		WP_159751108.1, WP_159751598.1	Prodigal_813|C-25_08100
OG0000177	2840400367, 2840401767, 2840402197	2854067267		WP_004607552.1, WP_130574599.1, WP_174722024.1	Prodigal_1085|G10_10790	WP_076776901.1		WP_159750012.1, WP_159752164.1, WP_159753768.1
OG0000178	2840400432	2854066212, 2854066903	WP_006443078.1, WP_006443648.1, WP_006443816.1, WP_138263967.1, WP_138264008.1, WP_171031621.1	WP_004607134.1	Prodigal_65|G10_00630	WP_076777212.1
OG0000179	2840400649, 2840402254	2854067718	WP_138263113.1	WP_004607376.1	Prodigal_2785|G10_27760	WP_076779201.1	WP_006440057.1, WP_040410661.1	WP_159753407.1	Prodigal_1538|C-25_15350, Prodigal_1758|C-25_17550
OG0000180	2840400838	2854068488	WP_138262875.1, WP_138263368.1, WP_138263481.1			WP_076779703.1, WP_157888404.1	WP_006439130.1, WP_006439386.1	WP_159749213.1, WP_159753660.1	Prodigal_1033|C-25_10300
OG0000181	2840400912, 2840400941, 2840402443	2854066030, 2854068816			Prodigal_2736|G10_27270	WP_076776190.1	WP_006440219.1, WP_006440571.1	WP_159750246.1, WP_159751607.1	Prodigal_728|C-25_07250
OG0000182	2840401141	2854066866, 2854067807, 2854067905, 2854067986, 2854068648			Prodigal_2285|G10_22770, Prodigal_715|G10_07110	WP_083582725.1	WP_006441072.1	WP_159749263.1, WP_159751739.1
OG0000183	2840401281, 2840401854	2854066308, 2854066964, 2854068318	WP_138263693.1	WP_004607865.1	Prodigal_223|G10_02200		WP_006438994.1	WP_159749740.1, WP_159752479.1	Prodigal_2493|C-25_24900
OG0000184	2840401387	2854067143	WP_006444940.1, WP_138262470.1	WP_004606536.1, WP_004608614.1	Prodigal_3145|G10_31360, Prodigal_443|G10_04390	WP_076779231.1	WP_006440659.1	WP_159750143.1	Prodigal_930|C-25_09270
OG0000185	2840401394, 2840402519, 2840402520	2854067150	WP_138263774.1, WP_138263978.1	WP_004605911.1	Prodigal_2578|G10_25700			WP_159752511.1, WP_159753198.1	Prodigal_757|C-25_07540, Prodigal_760|C-25_07570
OG0000186	2840401397	2854067153	WP_138263773.1, WP_138264747.1	WP_004606399.1, WP_009248846.1	Prodigal_2579|G10_25710, Prodigal_3045|G10_30360	WP_076778371.1	WP_006439122.1	WP_159753202.1	Prodigal_782|C-25_07790
OG0000187	2840401561, 2840401562	2854068081, 2854068082	WP_138264653.1	WP_004606436.1, WP_004607245.1, WP_004607246.1	Prodigal_2663|G10_26540, Prodigal_2664|G10_26550, Prodigal_3078|G10_30690		WP_006439485.1
OG0000188	2840401565	2854067496, 2854068085, 2854068396		WP_004607033.1, WP_039909742.1, WP_082210541.1, WP_130574598.1	Prodigal_2654|G10_26450, Prodigal_963|G10_09570	WP_076778814.1		WP_159757019.1
OG0000189	2840401652, 2840401684	2854068154, 2854068189	WP_138264632.1	WP_004606261.1, WP_004606262.1	Prodigal_1482|G10_14750, Prodigal_1483|G10_14760	WP_076781057.1	WP_006441190.1	WP_159753702.1
OG0000190	2840401665	2854068168	WP_138262182.1, WP_138263364.1	WP_004606814.1, WP_004607857.1	Prodigal_231|G10_02280, Prodigal_2408|G10_24000	WP_076777977.1		WP_159750552.1, WP_159755543.1	Prodigal_2389|C-25_23860
OG0000191	2840401855	2854068317	WP_138263563.1	WP_004607746.1, WP_004607862.1	Prodigal_1148|G10_11420, Prodigal_226|G10_02230	WP_076779655.1	WP_006438997.1, WP_006440853.1	WP_159749742.1	Prodigal_2494|C-25_24910
OG0000192	2840402117	2854065887	WP_006444581.1, WP_138263195.1	WP_004607176.1, WP_004607497.1	Prodigal_106|G10_01040, Prodigal_2902|G10_28930	WP_076779617.1	WP_006438979.1	WP_159748986.1	Prodigal_1525|C-25_15220
OG0000193	2840402168	2854065931, 2854065932	WP_006442120.1	WP_004604770.1, WP_039909243.1	Prodigal_1336|G10_13300, Prodigal_2080|G10_20720	WP_076778060.1	WP_148881835.1	WP_159752010.1	Prodigal_2341|C-25_23380
OG0000194	2840402258	2854067713	WP_006442875.1	WP_004607372.1	Prodigal_2781|G10_27720	WP_076780401.1, WP_076781041.1	WP_006440435.1, WP_006440457.1	WP_159753398.1	Prodigal_1698|C-25_16950, Prodigal_1762|C-25_17590
OG0000195	2840402263, 2840402267	2854067704, 2854067708	WP_138263842.1, WP_171031732.1	WP_004608250.1	Prodigal_2324|G10_23160	WP_076776367.1	WP_006439614.1, WP_006439618.1		Prodigal_2090|C-25_20870
OG0000196	2840402412, 2840402707	2854068006, 2854068852	WP_006442043.1, WP_138264001.1	WP_004604932.1, WP_004607880.1	Prodigal_209|G10_02060, Prodigal_2625|G10_26170	WP_076778169.1			Prodigal_826|C-25_08230
OG0000197	2840402437	2854068822	WP_006441528.1, WP_006442336.1, WP_006442803.1	WP_004608580.1	Prodigal_475|G10_04710	WP_076776200.1	WP_040410400.1	WP_016223440.1	Prodigal_2543|C-25_25400, Prodigal_721|C-25_07180
OG0000198	2840402574	2854065980, 2854065981		WP_004605039.1	Prodigal_143|G10_01400	WP_002588923.1, WP_005930687.1		WP_004054600.1, WP_120412423.1, WP_129174609.1, WP_159750906.1	Prodigal_684|C-25_06810
OG0000199		2854065972			Prodigal_1078|G10_10720, Prodigal_2949|G10_29400, Prodigal_571|G10_05670	WP_076776046.1, WP_076780677.1		WP_009296089.1, WP_016223830.1, WP_103242565.1, WP_159750886.1, WP_159755045.1	Prodigal_681|C-25_06780
OG0000200		2854065984		WP_004604846.1	Prodigal_2950|G10_29410	WP_076780295.1, WP_076780389.1		WP_009296090.1, WP_016223831.1, WP_016304300.1, WP_103242566.1, WP_159750887.1, WP_159757340.1, WP_204162818.1
OG0000201		2854066006, 2854066318, 2854066319, 2854066407		WP_004607976.1		WP_076779149.1, WP_083582663.1		WP_159749923.1, WP_159753820.1, WP_159755399.1, WP_204162698.1	Prodigal_1013|C-25_10100
OG0000202		2854067285		WP_002590583.1, WP_004604794.1		WP_016289899.1		WP_002569189.1, WP_004070291.1, WP_016289899.1, WP_159749283.1, WP_159749883.1, WP_159749943.1, WP_159756257.1	Prodigal_659|C-25_06560
OG0000203		2854067568				WP_028087543.1, WP_076779517.1	WP_006439890.1	WP_159750036.1, WP_159750115.1, WP_159750122.1, WP_159751863.1, WP_159751879.1, WP_159753620.1	Prodigal_385|C-25_03820, Prodigal_434|C-25_04310
OG0000204		2854067645	WP_138263012.1	WP_004608401.1, WP_009249179.1	Prodigal_2186|G10_21780, Prodigal_628|G10_06240		WP_006439919.1, WP_006440281.1	WP_159751281.1, WP_159752088.1, WP_159753025.1	Prodigal_971|C-25_09680
OG0000205		2854067954	WP_138262005.1, WP_138263375.1, WP_138264012.1, WP_138264113.1	WP_004604903.1	Prodigal_268|G10_02650	WP_033124806.1, WP_076778488.1		WP_159754691.1	Prodigal_1932|C-25_19290, Prodigal_1975|C-25_19720
OG0000206			WP_138262082.1, WP_138264676.1	WP_039909266.1	Prodigal_1954|G10_19460	WP_076780236.1	WP_040410171.1	WP_159751347.1, WP_159751378.1, WP_159754352.1, WP_159756081.1, WP_159757188.1	Prodigal_262|C-25_02590
OG0000207			WP_138263553.1	WP_004607354.1, WP_009249001.1, WP_039909319.1	Prodigal_1401|G10_13950, Prodigal_2764|G10_27550, Prodigal_420|G10_04160	WP_076780472.1		WP_159750923.1, WP_159751555.1, WP_159753188.1	Prodigal_1737|C-25_17340
OG0000208			WP_138263571.1	WP_004608230.1, WP_004608238.1	Prodigal_1334|G10_13280, Prodigal_2334|G10_23260, Prodigal_2342|G10_23340	WP_076779652.1		WP_159750198.1, WP_159753381.1, WP_159755199.1, WP_159757258.1	Prodigal_1875|C-25_18720
OG0000209			WP_138264393.1	WP_004606314.1, WP_009248721.1	Prodigal_1433|G10_14260, Prodigal_808|G10_08040	WP_076777231.1	WP_006439921.1, WP_006440644.1, WP_148881842.1, WP_148881843.1	WP_159750770.1	Prodigal_200|C-25_01990
OG0000210				WP_004605523.1, WP_004605736.1, WP_004608003.1, WP_130574567.1, WP_130574583.1	Prodigal_2156|G10_21480, Prodigal_2157|G10_21490, Prodigal_51|G10_00490, Prodigal_579|G10_05750, Prodigal_722|G10_07180	WP_076776434.1		WP_159753080.1
OG0000211				WP_009248466.1	Prodigal_1737|G10_17290	WP_076776303.1, WP_083582480.1	WP_040410262.1	WP_159749146.1, WP_159751512.1, WP_159753362.1, WP_159753951.1, WP_159755480.1	Prodigal_2868|C-25_28650, Prodigal_961|C-25_09580
OG0000212	2840399886, 2840401442, 2840401450	2854066681	WP_138263570.1	WP_004604945.1	Prodigal_2612|G10_26040	WP_162274329.1		WP_159750196.1, WP_159750345.1	Prodigal_1877|C-25_18740
OG0000213	2840399971	2854067482	WP_138262081.1	WP_004606950.1	Prodigal_1039|G10_10330, Prodigal_3080|G10_30710	WP_076777174.1	WP_006440315.1	WP_159751466.1, WP_159752527.1	Prodigal_263|C-25_02600
OG0000214	2840400008	2854067567	WP_138261912.1	WP_004605466.1				WP_159751037.1, WP_159751854.1, WP_159751861.1, WP_159751873.1, WP_159754249.1, WP_204162774.1	Prodigal_387|C-25_03840
OG0000215	2840400076	2854068695, 2854068696	WP_138264419.1	WP_004605088.1	Prodigal_2021|G10_20130	WP_076777085.1, WP_076777863.1	WP_006440865.1	WP_159750854.1	Prodigal_320|C-25_03170
OG0000216	2840400092	2854068714	WP_006442038.1, WP_006442227.1, WP_138263332.1, WP_138264607.1	WP_004605102.1	Prodigal_2008|G10_20000	WP_076778364.1		WP_159756875.1	Prodigal_777|C-25_07740
OG0000217	2840400125	2854066716	WP_006442003.1	WP_004605141.1	Prodigal_1962|G10_19540	WP_076776762.1, WP_076777155.1	WP_006440730.1, WP_148881840.1	WP_159751805.1	Prodigal_275|C-25_02720
OG0000218	2840400128	2854066719	WP_138262084.1, WP_138263673.1	WP_004605152.1	Prodigal_1952|G10_19440	WP_076777176.1	WP_006440265.1, WP_006440852.1	WP_159750798.1	Prodigal_260|C-25_02570
OG0000219	2840400158	2854066749	WP_138263904.1	WP_004605183.1	Prodigal_1924|G10_19160	WP_076777197.1	WP_006439213.1, WP_006440800.1, WP_006440965.1	WP_159751570.1	Prodigal_241|C-25_02380
OG0000220	2840400316, 2840401250	2854066249, 2854066926	WP_006444301.1	WP_004605626.1	Prodigal_850|G10_08460	WP_076776835.1, WP_081957983.1		WP_159754044.1	Prodigal_1812|C-25_18090
OG0000221	2840400321	2854066243, 2854066244	WP_138262679.1	WP_004604984.1, WP_082210513.1, WP_130574658.1	Prodigal_766|G10_07620	WP_076778762.1		WP_159752995.1, WP_159754186.1
OG0000222	2840400479	2854066161	WP_138263308.1, WP_138264288.1	WP_004606008.1	Prodigal_1673|G10_16650	WP_076777431.1	WP_006440664.1, WP_040410365.1	WP_159751303.1	Prodigal_2718|C-25_27150
OG0000223	2840400590	2854069004	WP_138263531.1	WP_004606200.1, WP_004607882.1	Prodigal_1538|G10_15310, Prodigal_207|G10_02040	WP_076780809.1	WP_006439593.1	WP_159751104.1	Prodigal_2581|C-25_25780
OG0000224	2840400599	2854068994	WP_138263541.1	WP_004606767.1	Prodigal_1750|G10_17420	WP_076777274.1	WP_040410406.1, WP_040410407.1	WP_159751344.1, WP_159751470.1	Prodigal_2572|C-25_25690
OG0000225	2840400680	2854068914	WP_040435240.1	WP_009248563.1, WP_082210535.1	Prodigal_1552|G10_15440	WP_076777293.1	WP_006438923.1, WP_006440673.1	WP_159751113.1	Prodigal_2602|C-25_25990
OG0000226	2840400690	2854068903	WP_138264396.1	WP_004606310.1	Prodigal_1437|G10_14300	WP_076777234.1, WP_076777845.1, WP_076779263.1	WP_006440703.1	WP_159750774.1	Prodigal_196|C-25_01950
OG0000227	2840400692	2854068901	WP_138264392.1	WP_004606315.1, WP_004608577.1	Prodigal_1432|G10_14250, Prodigal_477|G10_04730	WP_076776864.1		WP_159750769.1, WP_159752732.1	Prodigal_201|C-25_02000
OG0000228	2840400722	2854066015, 2854067263	WP_138262748.1	WP_130574612.1	Prodigal_1377|G10_13710	WP_076779606.1		WP_159755334.1, WP_159756374.1	Prodigal_2156|C-25_21530, Prodigal_2373|C-25_23700
OG0000229	2840400828	2854067963	WP_040434839.1, WP_138264269.1	WP_004605563.1, WP_004608044.1	Prodigal_38|G10_00360	WP_076780703.1		WP_065550907.1, WP_159753178.1	Prodigal_2873|C-25_28700
OG0000230	2840400845	2854068497	WP_171031647.1	WP_004606507.1	Prodigal_3117|G10_31080	WP_076780096.1	WP_006439222.1, WP_006439907.1, WP_006440555.1	WP_159756318.1	Prodigal_1238|C-25_12350
OG0000231	2840400986	2854068434	WP_138264620.1	WP_004606243.1	Prodigal_1499|G10_14920	WP_076777258.1, WP_076780794.1	WP_006439022.1, WP_040410415.1		Prodigal_2538|C-25_25350, Prodigal_2547|C-25_25440
OG0000232	2840401106	2854065737, 2854066341, 2854066342, 2854067759		WP_167738465.1		WP_006356266.1, WP_083582691.1		WP_159750638.1, WP_159750883.1	Prodigal_2034|C-25_20310
OG0000233	2840401117			WP_004604814.1, WP_004607957.1		WP_002588926.1, WP_076776103.1, WP_076778867.1		WP_004070726.1, WP_009003586.1, WP_129174623.1, WP_159750895.1	Prodigal_670|C-25_06670
OG0000234	2840401139	2854066863, 2854067922	WP_138263634.1	WP_004605515.1	Prodigal_309|G10_03050	WP_076779730.1, WP_083582559.1		WP_159749378.1, WP_159754753.1	Prodigal_1602|C-25_15990
OG0000235	2840401174	2854066834	WP_006443192.1	WP_009249609.1	Prodigal_3027|G10_30180	WP_076779560.1	WP_006439928.1	WP_016220488.1, WP_159750102.1	Prodigal_1160|C-25_11570, Prodigal_2854|C-25_28510
OG0000236	2840401185	2854065974, 2854066385		WP_004607825.1		WP_035393622.1, WP_076776047.1, WP_076781061.1		WP_159754591.1, WP_159754635.1	Prodigal_2769|C-25_27660, Prodigal_680|C-25_06770
OG0000237	2840401197, 2840402116	2854065885, 2854066826	WP_138264467.1	WP_039909386.1	Prodigal_849|G10_08450	WP_076777297.1	WP_006440428.1, WP_040410210.1	WP_159754047.1
OG0000238	2840401229	2854066937, 2854066938, 2854067136		WP_004607876.1	Prodigal_212|G10_02090	WP_076779783.1	WP_006440708.1, WP_006441106.1		Prodigal_1202|C-25_11990, Prodigal_1584|C-25_15810
OG0000239	2840401230	2854066939, 2854067137		WP_004607875.1	Prodigal_213|G10_02100, Prodigal_2395|G10_23870	WP_076779781.1	WP_006440709.1, WP_006441107.1		Prodigal_1203|C-25_12000, Prodigal_1581|C-25_15780
OG0000240	2840401249, 2840401913	2854066925	WP_138264468.1	WP_004605622.1	Prodigal_848|G10_08440	WP_033125173.1	WP_006438930.1, WP_040410198.1	WP_159754050.1	Prodigal_1811|C-25_18080
OG0000241	2840401264	2854066946	WP_138263177.1, WP_138263809.1	WP_004607520.1, WP_004608440.1	Prodigal_2881|G10_28720, Prodigal_591|G10_05870	WP_076779800.1		WP_159750238.1	Prodigal_1416|C-25_14130
OG0000242	2840401269	2854066951	WP_138264486.1	WP_004605640.1, WP_004608059.1	Prodigal_1286|G10_12800, Prodigal_864|G10_08590	WP_033126830.1	WP_006439439.1	WP_159753603.1	Prodigal_1829|C-25_18260
OG0000243	2840401298, 2840401839	2854066981, 2854068334	WP_138264520.1	WP_009248186.1	Prodigal_2723|G10_27140	WP_076780530.1	WP_006439715.1	WP_159750256.1	Prodigal_902|C-25_08990
OG0000244	2840401344, 2840402841	2854066094, 2854067027, 2854067028	WP_138264118.1	WP_009248174.1	Prodigal_2678|G10_26690	WP_076780587.1	WP_006439598.1		Prodigal_859|C-25_08560
OG0000245	2840401355	2854067042	WP_138263969.1, WP_171031740.1	WP_004607228.1	Prodigal_2647|G10_26380	WP_076780603.1		WP_159750173.1, WP_204162746.1	Prodigal_393|C-25_03900, Prodigal_847|C-25_08440
OG0000246	2840401361	2854067049	WP_138263421.1, WP_138264563.1	WP_004606833.1	Prodigal_2422|G10_24140	WP_076778830.1, WP_076779181.1	WP_006440529.1	WP_159753970.1	Prodigal_1773|C-25_17700
OG0000247	2840401373	2854067120	WP_006442910.1, WP_138263460.1, WP_171031664.1	WP_004605525.1, WP_004608459.1, WP_004608607.1	Prodigal_450|G10_04460, Prodigal_576|G10_05720			WP_159754671.1
OG0000248	2840401374	2854067121	WP_138263037.1, WP_138263459.1	WP_004608605.1, WP_039910116.1, WP_050755124.1	Prodigal_452|G10_04480, Prodigal_575|G10_05710		WP_006439959.1	WP_159754665.1
OG0000249	2840401410, 2840402402	2854067168, 2854068865	WP_138263787.1	WP_039910078.1	Prodigal_581|G10_05770		WP_006439676.1, WP_006440440.1	WP_159754677.1	Prodigal_1789|C-25_17860
OG0000250	2840401539	2854068057	WP_138263981.1	WP_039909981.1	Prodigal_299|G10_02950, Prodigal_335|G10_03310	WP_076777138.1	WP_006440221.1	WP_159750037.1, WP_159753675.1	Prodigal_753|C-25_07500
OG0000251	2840401600	2854068123	WP_138262218.1, WP_138263389.1	WP_004607904.1	Prodigal_189|G10_01860, Prodigal_190|G10_01870	WP_076781154.1	WP_006440175.1	WP_159751709.1	Prodigal_1636|C-25_16330
OG0000252	2840401657	2854068159	WP_040435256.1	WP_009248547.1	Prodigal_1587|G10_15790	WP_076779441.1	WP_006440617.1, WP_006441173.1	WP_159751506.1, WP_159752714.1	Prodigal_1060|C-25_10570
OG0000253	2840401669	2854068173	WP_006444848.1, WP_138264677.1	WP_039909911.1	Prodigal_235|G10_02320	WP_076779427.1	WP_006440538.1	WP_159755531.1	Prodigal_1050|C-25_10470, Prodigal_88|C-25_00870
OG0000254	2840401727, 2840402847	2854066087, 2854066088	WP_171031665.1	WP_004608398.1	Prodigal_631|G10_06270	WP_083582645.1	WP_006439662.1	WP_159756974.1	Prodigal_2009|C-25_20060
OG0000255	2840401819	2854068351	WP_138262142.1, WP_138263170.1, WP_138264556.1	WP_004607919.1	Prodigal_175|G10_01720	WP_076780507.1	WP_006440768.1	WP_159755749.1	Prodigal_913|C-25_09100
OG0000256	2840401844	2854068329	WP_006442638.1, WP_138264314.1	WP_004605891.1	Prodigal_2560|G10_25520	WP_076778220.1	WP_040410194.1	WP_159749967.1, WP_159754420.1	Prodigal_1967|C-25_19640
OG0000257	2840401845	2854068328	WP_138262959.1, WP_138264313.1	WP_004605892.1	Prodigal_2562|G10_25540	WP_076778222.1	WP_006439040.1	WP_159749969.1, WP_159754423.1	Prodigal_1966|C-25_19630
OG0000258	2840401850	2854068322	WP_006441809.1, WP_138262141.1, WP_138263335.1	WP_004606976.1	Prodigal_1017|G10_10110	WP_076777171.1	WP_040410395.1	WP_159752538.1	Prodigal_266|C-25_02630
OG0000259	2840401891	2854067989	WP_138262132.1	WP_004608116.1	Prodigal_313|G10_03090	WP_076779235.1	WP_006440569.1	WP_159750370.1, WP_159754509.1, WP_159754512.1	Prodigal_932|C-25_09290
OG0000260	2840401893	2854067987	WP_006444618.1	WP_004607147.1	Prodigal_78|G10_00760	WP_076779633.1, WP_076780178.1		WP_159752493.1, WP_159755957.1	Prodigal_1187|C-25_11840, Prodigal_1502|C-25_14990
OG0000261	2840401902, 2840401920	2854066375, 2854066438				WP_076776441.1	WP_006439888.1	WP_159750130.1, WP_159750965.1, WP_159751076.1	Prodigal_1138|C-25_11350, Prodigal_1904|C-25_19010
OG0000262	2840402057	2854065752	WP_138262025.1, WP_138263425.1	WP_004608340.1, WP_009248055.1	Prodigal_1063|G10_10570, Prodigal_2230|G10_22220	WP_076776766.1		WP_159752523.1	Prodigal_538|C-25_05350
OG0000263	2840402063	2854065758	WP_006441872.1, WP_138263973.1	WP_004607765.1, WP_039909893.1	Prodigal_1141|G10_11350	WP_076777719.1		WP_159754458.1, WP_159755794.1	Prodigal_523|C-25_05200
OG0000264	2840402067	2854065762, 2854065822	WP_138262810.1	WP_004607707.1	Prodigal_1183|G10_11770, Prodigal_1240|G10_12340	WP_076776813.1		WP_159752342.1	Prodigal_440|C-25_04370, Prodigal_511|C-25_05080
OG0000265	2840402077	2854065831	WP_138262794.1	WP_004607696.1	Prodigal_1249|G10_12430	WP_076776859.1	WP_006440553.1, WP_006440783.1	WP_159756908.1	Prodigal_2027|C-25_20240, Prodigal_419|C-25_04160
OG0000266	2840402171	2854065936	WP_138261995.1, WP_138263515.1, WP_138264079.1	WP_004605541.1	Prodigal_17|G10_00150	WP_076779797.1	WP_006440876.1	WP_159749351.1	Prodigal_1417|C-25_14140
OG0000267	2840402240	2854067732, 2854067733	WP_138264506.1	WP_009248783.1	Prodigal_2413|G10_24050	WP_076778414.1, WP_076778641.1		WP_159750224.1, WP_159753914.1	Prodigal_2070|C-25_20670
OG0000268	2840402280	2854067691	WP_138263065.1	WP_004606480.1, WP_004606481.1, WP_004606487.1, WP_004607565.1, WP_004607566.1		WP_076778523.1			Prodigal_2209|C-25_22060, Prodigal_2778|C-25_27750
OG0000269	2840402282	2854067688	WP_138264513.1	WP_004606808.1, WP_009248813.1	Prodigal_2402|G10_23940, Prodigal_2455|G10_24470	WP_076778625.1	WP_006440624.1	WP_159753896.1	Prodigal_2079|C-25_20760
OG0000270	2840402315	2854067656	WP_138263243.1	WP_004606473.1, WP_039909601.1	Prodigal_3030|G10_30210	WP_076776849.1	WP_006439642.1, WP_006440613.1	WP_159750099.1	Prodigal_1710|C-25_17070
OG0000271	2840402343	2854067246		WP_001206986.1		WP_072525234.1	WP_006439246.1	WP_004070761.1, WP_159749979.1, WP_159749994.1, WP_159751659.1, WP_159754827.1	Prodigal_2877|C-25_28740
OG0000272	2840402382	2854066287, 2854068877	WP_138262803.1, WP_138262985.1	WP_004605497.1, WP_004608432.1	Prodigal_598|G10_05940, Prodigal_730|G10_07260	WP_076776281.1			Prodigal_2039|C-25_20360
OG0000273	2840402442	2854068817	WP_138263498.1	WP_009249089.1	Prodigal_470|G10_04660	WP_076776192.1, WP_162274326.1	WP_006439652.1	WP_159749224.1	Prodigal_2617|C-25_26140, Prodigal_726|C-25_07230
OG0000274	2840402463	2854068795	WP_138263719.1	WP_004608522.1	Prodigal_527|G10_05230	WP_076777603.1	WP_040410207.1	WP_159750190.1, WP_159751124.1, WP_159751315.1	Prodigal_2106|C-25_21030
OG0000275	2840402577	2854066007, 2854066406		WP_004604811.1		WP_076776112.1, WP_157888492.1		WP_159749080.1, WP_159750869.1, WP_159751719.1, WP_159751747.1	Prodigal_666|C-25_06630
OG0000276	2840402732		WP_138264631.1, WP_138264666.1	WP_004608496.1	Prodigal_1484|G10_14770, Prodigal_545|G10_05410	WP_076779304.1	WP_006440180.1, WP_006441193.1	WP_159753693.1	Prodigal_2669|C-25_26660
OG0000277	2840402791	2854066139	WP_138262221.1, WP_138262647.1	WP_004606273.1	Prodigal_1472|G10_14650	WP_076780262.1, WP_083582561.1	WP_006440714.1		Prodigal_1632|C-25_16290, Prodigal_1892|C-25_18890
OG0000278		2854065722		WP_002569173.1, WP_004604816.1		WP_076776098.1	WP_006439015.1	WP_159750724.1, WP_159751755.1, WP_159752911.1, WP_159756538.1	Prodigal_2029|C-25_20260, Prodigal_673|C-25_06700
OG0000279		2854067249		WP_001170964.1		WP_072525231.1		WP_159751662.1, WP_159751678.1, WP_159752198.1, WP_159752847.1, WP_159752883.1, WP_159754833.1, WP_159756356.1	Prodigal_2880|C-25_28770
OG0000280		2854067250				WP_072525270.1, WP_076776899.1		WP_159749977.1, WP_159750660.1, WP_159751663.1, WP_159751679.1, WP_159752144.1, WP_159752200.1, WP_159752849.1	Prodigal_2881|C-25_28780
OG0000281			WP_138262089.1		Prodigal_1177|G10_11710	WP_076777942.1	WP_006440241.1	WP_159749095.1, WP_159749614.1, WP_159751670.1, WP_159751671.1, WP_159757506.1, WP_159757785.1, WP_159758006.1
OG0000282			WP_138262090.1, WP_138264448.1	WP_004607711.1	Prodigal_1179|G10_11730	WP_076777944.1	WP_040410552.1	WP_159749093.1, WP_159749610.1, WP_159749876.1, WP_159757500.1, WP_159757815.1
OG0000283			WP_138262840.1	WP_004606580.1	Prodigal_3175|G10_31660	WP_076778703.1	WP_006439441.1, WP_006439801.1, WP_006441011.1, WP_040410731.1	WP_159749557.1, WP_159756450.1	Prodigal_1994|C-25_19910
OG0000284			WP_138263193.1, WP_138263277.1, WP_138263295.1, WP_171031684.1	WP_004606369.1, WP_004607501.1	Prodigal_2898|G10_28890, Prodigal_3016|G10_30070	WP_076779769.1		WP_159754473.1	Prodigal_1075|C-25_10720
OG0000285							WP_006439176.1, WP_006439183.1, WP_006439185.1, WP_006439385.1, WP_006440283.1, WP_006440284.1, WP_006441038.1, WP_006441039.1, WP_169302890.1, WP_169302891.1	WP_159754011.1
OG0000286								WP_159749445.1, WP_159749457.1, WP_159750840.1, WP_159751085.1, WP_159751094.1, WP_159751095.1, WP_159751096.1, WP_159751853.1, WP_159753110.1, WP_159753485.1, WP_159754216.1
OG0000287								WP_159750417.1, WP_159750801.1, WP_159750820.1, WP_159751147.1, WP_159751377.1, WP_159751592.1, WP_159751867.1, WP_159751895.1, WP_159753641.1, WP_159755668.1, WP_159755737.1
OG0000288	2840399920	2854066776, 2854066777	WP_006444104.1	WP_004607879.1, WP_039909492.1	Prodigal_1689|G10_16810, Prodigal_210|G10_02070			WP_159751324.1	Prodigal_2644|C-25_26410
OG0000289	2840399930	2854066787, 2854066788	WP_138262123.1	WP_004607001.1	Prodigal_993|G10_09870	WP_157888480.1	WP_050754682.1	WP_159756941.1	Prodigal_2193|C-25_21900
OG0000290	2840399946	2854066808	WP_006442289.1	WP_004608331.1	Prodigal_2239|G10_22310	WP_076776598.1	WP_040410169.1, WP_040410676.1	WP_159750382.1	Prodigal_2212|C-25_22090
OG0000291	2840399950	2854066812	WP_006442280.1	WP_009249208.1	Prodigal_2234|G10_22260	WP_076776609.1	WP_006439729.1	WP_159750387.1	Prodigal_2218|C-25_22150, Prodigal_761|C-25_07580
OG0000292	2840399951	2854066813	WP_138263423.1	WP_004608337.1	Prodigal_2233|G10_22250	WP_076776611.1	WP_006439728.1, WP_040410354.1	WP_159750388.1	Prodigal_2219|C-25_22160
OG0000293	2840399954	2854066818	WP_006442271.1	WP_004608344.1	Prodigal_2226|G10_22180	WP_076776620.1	WP_006439830.1, WP_148881769.1	WP_159751930.1	Prodigal_2223|C-25_22200
OG0000294	2840399958	2854066822	WP_138263431.1	WP_004608348.1	Prodigal_2222|G10_22140	WP_076780733.1	WP_006440151.1, WP_006440309.1	WP_159751927.1	Prodigal_2227|C-25_22240
OG0000295	2840399977	2854067488	WP_040434745.1	WP_004608355.1	Prodigal_2215|G10_22070	WP_076776638.1, WP_076777866.1	WP_006439667.1	WP_159751922.1	Prodigal_2233|C-25_22300
OG0000296	2840399978	2854067489, 2854067490	WP_138262831.1	WP_004608356.1	Prodigal_2214|G10_22060	WP_076780735.1	WP_006439670.1	WP_159751921.1	Prodigal_2234|C-25_22310
OG0000297	2840399983, 2840400913, 2840400914, 2840400915	2854067495, 2854067892, 2854067893				WP_076779302.1	WP_006439501.1		Prodigal_2295|C-25_22920
OG0000298	2840399988	2854067559	WP_138261966.1	WP_004605423.1	Prodigal_2200|G10_21920	WP_076776924.1	WP_040410168.1, WP_050754688.1	WP_159752044.1	Prodigal_408|C-25_04050
OG0000299	2840399990	2854067557	WP_138261964.1	WP_004605425.1	Prodigal_2197|G10_21890, Prodigal_2198|G10_21900	WP_076776927.1	WP_006438944.1	WP_159756878.1	Prodigal_406|C-25_04030
OG0000300	2840400037	2854068622	WP_040434721.1	WP_009248633.1	Prodigal_2061|G10_20530	WP_076777012.1, WP_076778794.1	WP_006439636.1	WP_159752002.1	Prodigal_359|C-25_03560
OG0000301	2840400043	2854068658	WP_138264741.1	WP_004605054.1	Prodigal_2052|G10_20440	WP_076777023.1	WP_006439647.1, WP_040410403.1	WP_159751910.1	Prodigal_352|C-25_03490
OG0000302	2840400046	2854068661	WP_006442075.1, WP_138262773.1	WP_004605057.1	Prodigal_2049|G10_20410	WP_076777029.1	WP_006439964.1	WP_159751908.1	Prodigal_349|C-25_03460
OG0000303	2840400080	2854068701, 2854068702	WP_138264421.1	WP_009248620.1	Prodigal_2017|G10_20090	WP_076777092.1	WP_040410671.1	WP_159750859.1	Prodigal_316|C-25_03130
OG0000304	2840400110, 2840401617	2854068140, 2854068732	WP_138262124.1	WP_039909281.1	Prodigal_1995|G10_19870		WP_006440805.1	WP_159750567.1	Prodigal_1282|C-25_12790
OG0000305	2840400111, 2840401618	2854068141, 2854068733	WP_138262062.1	WP_004605117.1	Prodigal_1994|G10_19860		WP_006440806.1	WP_159750568.1	Prodigal_1281|C-25_12780
OG0000306	2840400147	2854066738	WP_006442775.1, WP_138263899.1	WP_004605167.1	Prodigal_1939|G10_19310	WP_076777188.1	WP_006440895.1	WP_159751360.1	Prodigal_249|C-25_02460
OG0000307	2840400173	2854066764	WP_138263930.1	WP_009249637.1	Prodigal_1908|G10_19000	WP_076777207.1	WP_006439108.1, WP_006439200.1	WP_159750705.1	Prodigal_230|C-25_02270
OG0000308	2840400194	2854067305	WP_006441641.1	WP_004606632.1	Prodigal_1894|G10_18860	WP_076777922.1, WP_173829268.1	WP_006439049.1		Prodigal_1191|C-25_11880, Prodigal_2476|C-25_24730
OG0000309	2840400206	2854067318	WP_006443106.1	WP_004607429.1, WP_004608418.1	Prodigal_2991|G10_29820, Prodigal_3097|G10_30880, Prodigal_611|G10_06070	WP_076779447.1		WP_159750153.1
OG0000310	2840400210	2854067323	WP_006443915.1	WP_004606297.1	Prodigal_1448|G10_14410	WP_076777712.1	WP_006439151.1	WP_159750783.1	Prodigal_1480|C-25_14770, Prodigal_2514|C-25_25110
OG0000311	2840400211	2854067324, 2854067325	WP_138264408.1	WP_004606296.1	Prodigal_1449|G10_14420	WP_076777711.1	WP_006439152.1	WP_159750784.1	Prodigal_2515|C-25_25120
OG0000312	2840400216	2854067330	WP_138264635.1	WP_004606288.1	Prodigal_1457|G10_14500	WP_076777644.1	WP_006440178.1	WP_159751379.1, WP_159751548.1	Prodigal_2519|C-25_25160
OG0000313	2840400237	2854067416	WP_040435181.1	WP_004606290.1	Prodigal_1455|G10_14480	WP_076777536.1	WP_006439232.1, WP_040410633.1	WP_159749518.1	Prodigal_83|C-25_00820
OG0000314	2840400239	2854067413, 2854067414	WP_138264415.1	WP_039909543.1	Prodigal_1453|G10_14460	WP_076777534.1	WP_040410634.1	WP_159749522.1	Prodigal_81|C-25_00800
OG0000315	2840400240	2854067412	WP_138264412.1	WP_004606293.1	Prodigal_1452|G10_14450	WP_076777533.1	WP_006440775.1, WP_006440776.1	WP_159756295.1	Prodigal_80|C-25_00790
OG0000316	2840400257	2854067393	WP_138263635.1	WP_004605992.1	Prodigal_1686|G10_16780	WP_076776235.1, WP_076777477.1	WP_006439057.1	WP_159751321.1	Prodigal_2647|C-25_26440
OG0000317	2840400263	2854067387	WP_171031775.1	WP_004606813.1	Prodigal_2407|G10_23990	WP_076778495.1, WP_076780321.1	WP_006441086.1	WP_159751309.1	Prodigal_1590|C-25_15870
OG0000318	2840400266	2854067201	WP_138263519.1	WP_004606750.1	Prodigal_1766|G10_17580	WP_076777471.1	WP_006439940.1	WP_159754841.1, WP_159756753.1	Prodigal_2670|C-25_26670
OG0000319	2840400281, 2840401010	2854067216	WP_138263707.1	WP_004606234.1	Prodigal_1508|G10_15010	WP_076777556.1, WP_076777747.1		WP_159750983.1	Prodigal_108|C-25_01070
OG0000320	2840400290	2854067225, 2854067226	WP_138263702.1	WP_004606224.1	Prodigal_1516|G10_15090	WP_076777544.1	WP_006439994.1	WP_159750941.1	Prodigal_101|C-25_01000
OG0000321	2840400292	2854067228, 2854067771	WP_006443981.1	WP_004606222.1	Prodigal_1518|G10_15110	WP_076780865.1	WP_006440003.1	WP_159750944.1	Prodigal_99|C-25_00980
OG0000322	2840400298	2854067235	WP_006443987.1, WP_138261880.1	WP_004606215.1	Prodigal_1524|G10_15170	WP_033125472.1	WP_006441009.1	WP_159751817.1	Prodigal_91|C-25_00900
OG0000323	2840400299	2854067236	WP_006443988.1, WP_138262109.1	WP_004606214.1	Prodigal_1525|G10_15180	WP_033125473.1	WP_006441010.1	WP_159751816.1	Prodigal_92|C-25_00910
OG0000324	2840400342, 2840400851	2854068503	WP_006443312.1	WP_004606515.1	Prodigal_3125|G10_31160	WP_076781135.1	WP_006438941.1	WP_159749728.1	Prodigal_1244|C-25_12410
OG0000325	2840400444	2854066198	WP_006441710.1	WP_009248567.1	Prodigal_1914|G10_19060	WP_076777203.1	WP_006441054.1	WP_159750700.1	Prodigal_1034|C-25_10310, Prodigal_235|C-25_02320
OG0000326	2840400446	2854066196	WP_138264306.1	WP_009249288.1	Prodigal_1797|G10_17890	WP_076777461.1	WP_006439931.1, WP_006440319.1	WP_159751008.1	Prodigal_2683|C-25_26800
OG0000327	2840400482	2854066157	WP_171031758.1	WP_173694954.1	Prodigal_1670|G10_16620	WP_173829254.1	WP_006440312.1, WP_006440585.1	WP_204162740.1	Prodigal_2721|C-25_27180
OG0000328	2840400517	2854066485	WP_138263558.1	WP_004606045.1	Prodigal_1637|G10_16290	WP_076777393.1	WP_148881807.1	WP_159751261.1, WP_159757655.1	Prodigal_2797|C-25_27940
OG0000329	2840400540	2854066510, 2854066511	WP_138263580.1	WP_004606075.1	Prodigal_1608|G10_16000	WP_076777370.1	WP_006439477.1	WP_159751229.1	Prodigal_2822|C-25_28190
OG0000330	2840400547	2854066518	WP_138263584.1	WP_039909529.1	Prodigal_1602|G10_15940	WP_076777365.1	WP_006439249.1, WP_006439315.1	WP_159751214.1	Prodigal_2831|C-25_28280
OG0000331	2840400551	2854066522, 2854066523	WP_006441336.1	WP_004606139.1	Prodigal_1597|G10_15890	WP_076777360.1	WP_006441162.1	WP_159751208.1	Prodigal_2836|C-25_28330
OG0000332	2840400556	2854066528, 2854066529	WP_138263484.1	WP_004608516.1	Prodigal_533|G10_05290	WP_076776203.1	WP_148881844.1	WP_159755982.1	Prodigal_717|C-25_07140
OG0000333	2840400566	2854066539	WP_138263601.1, WP_138264234.1	WP_004606626.1	Prodigal_1900|G10_18920	WP_076776777.1	WP_006440697.1	WP_159751842.1	Prodigal_213|C-25_02100
OG0000334	2840400568	2854066542	WP_006441309.1, WP_138264233.1	WP_004606154.1	Prodigal_1583|G10_15750	WP_076777319.1	WP_006440674.1	WP_159751142.1	Prodigal_28|C-25_00270
OG0000335	2840400578	2854066552, 2854067941	WP_138263608.1	WP_039909536.1	Prodigal_1572|G10_15640	WP_076777309.1	WP_006438958.1	WP_159751134.1	Prodigal_2620|C-25_26170
OG0000336	2840400584	2854066558	WP_138264705.1	WP_004606195.1	Prodigal_1544|G10_15360	WP_076777286.1, WP_076777682.1	WP_148881846.1	WP_159751109.1	Prodigal_2596|C-25_25930
OG0000337	2840400602	2854068991	WP_138262160.1, WP_138263527.1	WP_004606764.1	Prodigal_1753|G10_17450	WP_076777271.1	WP_040410428.1	WP_159751472.1	Prodigal_2569|C-25_25660
OG0000338	2840400607	2854068986	WP_138261941.1, WP_138263523.1	WP_004606760.1	Prodigal_1757|G10_17490	WP_076777325.1	WP_006439517.1	WP_159751476.1	Prodigal_2556|C-25_25530
OG0000339	2840400609	2854068982, 2854068983	WP_138263521.1	WP_004606756.1	Prodigal_1760|G10_17520	WP_076777323.1	WP_006440841.1	WP_159751478.1	Prodigal_2554|C-25_25510
OG0000340	2840400624	2854068967	WP_138263987.1, WP_207670801.1	WP_004606697.1	Prodigal_1819|G10_18110	WP_076777574.1	WP_006441209.1	WP_159750756.1	Prodigal_134|C-25_01330
OG0000341	2840400641	2854068950	WP_171031646.1, WP_171031691.1	WP_004604964.1, WP_039909599.1	Prodigal_3018|G10_30090	WP_076779457.1		WP_159749602.1	Prodigal_1115|C-25_11120
OG0000342	2840400683	2854068910	WP_138263228.1, WP_138264721.1	WP_009249618.1	Prodigal_1872|G10_18640	WP_076777240.1	WP_006440318.1	WP_159750718.1	Prodigal_190|C-25_01890
OG0000343	2840400695	2854068898	WP_006443880.1	WP_004606329.1	Prodigal_1420|G10_14140	WP_076777225.1	WP_006440576.1, WP_006441090.1	WP_159752734.1	Prodigal_216|C-25_02130
OG0000344	2840400704	2854068885	WP_138264378.1	WP_004607186.1	Prodigal_1400|G10_13940	WP_076777949.1	WP_006440578.1, WP_006441050.1	WP_159751557.1	Prodigal_2403|C-25_24000
OG0000345	2840400705	2854068884	WP_138264377.1	WP_009249003.1	Prodigal_1399|G10_13930	WP_076777950.1	WP_006441049.1, WP_040410607.1	WP_159751558.1	Prodigal_2402|C-25_23990
OG0000346	2840400721	2854067262	WP_138262746.1	WP_004607208.1	Prodigal_1378|G10_13720	WP_083582578.1		WP_016220655.1, WP_159750056.1, WP_159755331.1	Prodigal_2374|C-25_23710
OG0000347	2840400753	2854068558	WP_138264683.1	WP_004605342.1	Prodigal_134|G10_01310	WP_076777539.1	WP_006439044.1, WP_006439101.1	WP_159748927.1	Prodigal_93|C-25_00920
OG0000348	2840400776	2854068582	WP_138264372.1	WP_004607645.1	Prodigal_3230|G10_32210	WP_076780022.1, WP_076780413.1	WP_040410751.1	WP_159749423.1	Prodigal_1308|C-25_13050
OG0000349	2840400793	2854068600	WP_138264367.1	WP_004607625.1	Prodigal_3250|G10_32410	WP_076777831.1, WP_076779993.1		WP_159749392.1, WP_159749704.1	Prodigal_1328|C-25_13250
OG0000350	2840400805	2854068247	WP_006443546.1	WP_004607608.1	Prodigal_3265|G10_32560	WP_076779969.1	WP_006439158.1, WP_006440192.1	WP_159749357.1	Prodigal_1346|C-25_13430
OG0000351	2840400826	2854067965	WP_138264006.1, WP_138264092.1	WP_039909740.1	Prodigal_2638|G10_26290	WP_076778517.1	WP_006439765.1	WP_159750182.1	Prodigal_825|C-25_08220
OG0000352	2840400832	2854067958	WP_006444697.1	WP_004604948.1	Prodigal_2609|G10_26010	WP_002586618.1, WP_076778208.1	WP_004799064.1, WP_006440629.1		Prodigal_2630|C-25_26270
OG0000353	2840400846	2854068498	WP_006443305.1	WP_004606508.1	Prodigal_3118|G10_31090	WP_076777787.1, WP_076780094.1	WP_006439055.1	WP_159748940.1, WP_159750687.1
OG0000354	2840400969	2854068415, 2854068416	WP_006444194.1	WP_009248674.1	Prodigal_909|G10_09040	WP_076779005.1	WP_006440460.1	WP_159752746.1	Prodigal_1886|C-25_18830
OG0000355	2840400971	2854068418, 2854068876	WP_138264655.1	WP_004605686.1	Prodigal_907|G10_09020	WP_076779015.1, WP_076780332.1		WP_159752750.1	Prodigal_1882|C-25_18790
OG0000356	2840400972	2854068420	WP_040435883.1	WP_009248676.1	Prodigal_906|G10_09010	WP_033126873.1, WP_076776677.1	WP_006439155.1	WP_159756951.1	Prodigal_1881|C-25_18780
OG0000357	2840401041, 2840402374	2854065811		WP_004605449.1, WP_004605833.1	Prodigal_1233|G10_12270, Prodigal_2175|G10_21670, Prodigal_2499|G10_24910, Prodigal_2835|G10_28260, Prodigal_679|G10_06750
OG0000358	2840401042, 2840402375	2854065812		WP_004605450.1, WP_004605832.1	Prodigal_1234|G10_12280, Prodigal_2174|G10_21660, Prodigal_2498|G10_24900, Prodigal_2834|G10_28250, Prodigal_680|G10_06760
OG0000359	2840401147	2854065693		WP_004607994.1	Prodigal_655|G10_06510	WP_076778140.1, WP_076778610.1	WP_006439375.1, WP_006440780.1	WP_159751393.1, WP_159756380.1
OG0000360	2840401171	2854066837	WP_040435055.1	WP_004606395.1	Prodigal_3041|G10_30320	WP_076777740.1, WP_076779565.1	WP_006440490.1	WP_159750095.1	Prodigal_1161|C-25_11580
OG0000361	2840401200	2854066823	WP_171031687.1	WP_004607470.1	Prodigal_2956|G10_29470, Prodigal_2992|G10_29830	WP_076779449.1	WP_040410749.1	WP_159750207.1	Prodigal_1113|C-25_11100
OG0000362	2840401211	2854066878	WP_138263166.1	WP_004607412.1	Prodigal_2815|G10_28060	WP_033124689.1, WP_076777483.1		WP_159756057.1	Prodigal_1703|C-25_17000, Prodigal_2638|C-25_26350
OG0000363	2840401252	2854066928	WP_138264465.1	WP_004605630.1	Prodigal_854|G10_08500	WP_076779105.1	WP_006439759.1, WP_006439760.1	WP_159754038.1	Prodigal_1816|C-25_18130
OG0000364	2840401265, 2840401571	2854066947, 2854068094	WP_138262266.1	WP_004606898.1	Prodigal_1115|G10_11090	WP_076776029.1		WP_159750536.1, WP_159753732.1
OG0000365	2840401277	2854066959	WP_138263408.1	WP_004608314.1	Prodigal_2255|G10_22470	WP_076776717.1	WP_006440788.1	WP_159750372.1	Prodigal_656|C-25_06530, Prodigal_690|C-25_06870
OG0000366	2840401300	2854066983	WP_138264519.1	WP_004607310.1	Prodigal_2722|G10_27130	WP_076780533.1	WP_006439703.1, WP_207634918.1	WP_159750257.1	Prodigal_901|C-25_08980
OG0000367	2840401341	2854067024	WP_040435985.1	WP_009248179.1	Prodigal_2687|G10_26780	WP_076780583.1	WP_006440524.1, WP_006440977.1	WP_159750288.1	Prodigal_862|C-25_08590
OG0000368	2840401347	2854067031	WP_040435993.1	WP_004607257.1	Prodigal_2673|G10_26640	WP_002576322.1, WP_076780592.1	WP_083780561.1	WP_159750295.1	Prodigal_854|C-25_08510
OG0000369	2840401351	2854067036	WP_138262695.1	WP_004605323.1	Prodigal_117|G10_01140	WP_076776659.1	WP_040410222.1	WP_159753282.1, WP_159753425.1	Prodigal_2276|C-25_22730
OG0000370	2840401356	2854067043	WP_138262268.1, WP_138263800.1	WP_009248793.1	Prodigal_2429|G10_24210	WP_076777552.1	WP_006439639.1	WP_159753066.1	Prodigal_845|C-25_08420
OG0000371	2840401368	2854067057	WP_138263353.1, WP_138264498.1, WP_138264652.1	WP_004607772.1	Prodigal_403|G10_03990	WP_076776548.1			Prodigal_1090|C-25_10870, Prodigal_1170|C-25_11670
OG0000372	2840401384	2854067140	WP_006445073.1	WP_004607224.1	Prodigal_2643|G10_26340		WP_006439141.1, WP_006439520.1	WP_159750177.1, WP_159750225.1, WP_159754156.1
OG0000373	2840401428	2854067187	WP_138264087.1	WP_004607211.1	Prodigal_2630|G10_26210	WP_076778503.1	WP_006438956.1, WP_006440062.1	WP_159750188.1	Prodigal_818|C-25_08150
OG0000374	2840401493	2854067351, 2854067352	WP_138264059.1	WP_004605580.1	Prodigal_48|G10_00460	WP_076779737.1	WP_006440218.1	WP_159749528.1	Prodigal_1453|C-25_14500
OG0000375	2840401503	2854067340	WP_138262866.1	WP_004607155.1	Prodigal_86|G10_00840	WP_076779942.1	WP_006439880.1	WP_159749022.1, WP_159754150.1	Prodigal_1509|C-25_15060
OG0000376	2840401517, 2840401633	2854068031, 2854068147	WP_138264185.1	WP_004606846.1, WP_004607596.1	Prodigal_2434|G10_24260, Prodigal_3276|G10_32670				Prodigal_1434|C-25_14310
OG0000377	2840401533	2854068050	WP_171031724.1	WP_004608438.1	Prodigal_593|G10_05890	WP_076776733.1, WP_076780913.1	WP_050754648.1	WP_159750239.1	Prodigal_642|C-25_06390
OG0000378	2840401583, 2840402405	2854068105, 2854068861	WP_040435774.1	WP_004608588.1	Prodigal_467|G10_04630	WP_076779443.1		WP_159751144.1	Prodigal_1064|C-25_10610
OG0000379	2840401585	2854068107	WP_138261969.1	WP_004605132.1	Prodigal_1980|G10_19720	WP_076776145.1, WP_076777563.1	WP_006441067.1	WP_159757783.1	Prodigal_115|C-25_01140
OG0000380	2840401587	2854068109	WP_138264612.1	WP_039909292.1	Prodigal_799|G10_07950	WP_076779161.1	WP_006439803.1, WP_006440627.1	WP_159754183.1	Prodigal_1787|C-25_17840
OG0000381	2840401595	2854068118	WP_006444775.1	WP_004607909.1	Prodigal_185|G10_01820	WP_076781152.1	WP_006440976.1, WP_148881873.1	WP_159750083.1	Prodigal_1629|C-25_16260
OG0000382	2840401604	2854068127	WP_138262215.1	WP_004607900.1	Prodigal_194|G10_01910	WP_076777839.1, WP_076780276.1		WP_159751705.1, WP_159757905.1	Prodigal_1641|C-25_16380
OG0000383	2840401662	2854068164	WP_006444841.1	WP_004607871.1	Prodigal_217|G10_02140	WP_076779437.1	WP_071585573.1	WP_159750935.1, WP_159755552.1	Prodigal_1056|C-25_10530
OG0000384	2840401673	2854068177	WP_138262176.1	WP_004607846.1	Prodigal_241|G10_02380	WP_076777891.1, WP_076781067.1	WP_040410341.1	WP_159755519.1	Prodigal_1044|C-25_10410
OG0000385	2840401679	2854068184	WP_006443038.1, WP_138262174.1, WP_138262424.1	WP_004607840.1	Prodigal_247|G10_02440	WP_076779410.1		WP_159755112.1	Prodigal_1039|C-25_10360
OG0000386	2840401704, 2840401876	2854068293	WP_138262255.1	WP_009247935.1	Prodigal_165|G10_01620	WP_081958050.1	WP_006439922.1	WP_159755764.1	Prodigal_1608|C-25_16050
OG0000387	2840401748		WP_040435695.1			WP_076776337.1, WP_076777702.1, WP_076778395.1, WP_076778927.1		WP_159749565.1	Prodigal_2587|C-25_25840, Prodigal_625|C-25_06220, Prodigal_792|C-25_07890
OG0000388	2840401783	2854068390	WP_138264027.1	WP_130574568.1	Prodigal_83|G10_00810	WP_076780186.1	WP_006440468.1, WP_040410586.1	WP_159755945.1	Prodigal_1506|C-25_15030
OG0000389	2840401793	2854068379	WP_006444600.1	WP_004607163.1	Prodigal_94|G10_00920	WP_076780198.1	WP_006439724.1, WP_006439929.1	WP_159749006.1	Prodigal_1516|C-25_15130
OG0000390	2840401796	2854068376	WP_138262851.1	WP_004607169.1	Prodigal_99|G10_00970	WP_083582579.1	WP_006440753.1, WP_050754646.1	WP_159748998.1	Prodigal_1519|C-25_15160
OG0000391	2840401852	2854068320	WP_006443994.1, WP_138261885.1, WP_138263565.1	WP_004607861.1	Prodigal_227|G10_02240		WP_006438998.1	WP_159749736.1	Prodigal_2491|C-25_24880
OG0000392	2840401859	2854068313	WP_138263692.1	WP_004607864.1	Prodigal_224|G10_02210		WP_006438995.1, WP_006439644.1	WP_159749752.1	Prodigal_226|C-25_02230, Prodigal_2498|C-25_24950
OG0000393	2840401951	2854066607	WP_138263615.1, WP_138263626.1, WP_138263867.1	WP_004606681.1, WP_004608275.1	Prodigal_1835|G10_18270, Prodigal_2299|G10_22910		WP_006440409.1
OG0000394	2840401981, 2840402544	2854067456	WP_006442831.1, WP_006444242.1	WP_004605656.1	Prodigal_880|G10_08750	WP_076779071.1		WP_159752802.1	Prodigal_1842|C-25_18390
OG0000395	2840401990	2854066569	WP_138262891.1, WP_138264639.1	WP_004605667.1	Prodigal_890|G10_08850	WP_076779047.1	WP_006441060.1	WP_159752782.1	Prodigal_1852|C-25_18490
OG0000396	2840401991	2854066568	WP_138263326.1, WP_138264640.1	WP_039909394.1	Prodigal_891|G10_08860	WP_076779045.1	WP_006440277.1	WP_159752780.1	Prodigal_1853|C-25_18500
OG0000397	2840401994	2854066565	WP_171031786.1	WP_004605672.1	Prodigal_894|G10_08890	WP_076779036.1	WP_006438967.1	WP_159752774.1, WP_159757154.1	Prodigal_1856|C-25_18530
OG0000398	2840402013	2854065686	WP_138262993.1	WP_004608388.1	Prodigal_688|G10_06840	WP_083582647.1	WP_006439210.1, WP_006439211.1	WP_159754402.1	Prodigal_2015|C-25_20120
OG0000399	2840402038	2854065713, 2854065714	WP_006444872.1, WP_138261978.1	WP_009249703.1	Prodigal_1173|G10_11670	WP_076779814.1		WP_159751551.1	Prodigal_808|C-25_08050
OG0000400	2840402040, 2840402532	2854065718, 2854067434, 2854067435				WP_076778589.1	WP_006439423.1	WP_159751550.1, WP_204162728.1	Prodigal_649|C-25_06460
OG0000401	2840402115	2854065884	WP_138262944.1, WP_138263974.1, WP_171031709.1	WP_004605903.1, WP_004607890.1	Prodigal_2572|G10_25640			WP_159755797.1	Prodigal_1496|C-25_14930
OG0000402	2840402169	2854065933	WP_138262140.1, WP_138262677.1, WP_138264659.1	WP_009248637.1	Prodigal_2078|G10_20700	WP_076778058.1		WP_159752009.1	Prodigal_2342|C-25_23390
OG0000403	2840402204	2854067839	WP_040435707.1	WP_004605556.1, WP_004606197.1	Prodigal_1541|G10_15340, Prodigal_34|G10_00320	WP_083582494.1		WP_159751107.1	Prodigal_2583|C-25_25800
OG0000404	2840402207	2854067835	WP_006442652.1, WP_138264547.1	WP_039909363.1	Prodigal_750|G10_07460	WP_076778678.1	WP_006440007.1	WP_159752981.1	Prodigal_2048|C-25_20450
OG0000405	2840402208	2854067834	WP_138262976.1	WP_004605503.1	Prodigal_751|G10_07470	WP_076778676.1	WP_006440008.1	WP_159751050.1, WP_159752979.1	Prodigal_2049|C-25_20460
OG0000406	2840402213	2854067828, 2854067829	WP_138262972.1	WP_004605508.1	Prodigal_756|G10_07520	WP_076778668.1	WP_006440014.1	WP_159752971.1	Prodigal_2054|C-25_20510
OG0000407	2840402245	2854067727	WP_138264562.1	WP_004607799.1	Prodigal_379|G10_03750	WP_076776656.1, WP_076778612.1	WP_040410221.1	WP_159753964.1	Prodigal_2272|C-25_22690
OG0000408	2840402249	2854067723	WP_006444854.1	WP_004607848.1, WP_004608411.1	Prodigal_240|G10_02370, Prodigal_618|G10_06140	WP_076779419.1		WP_159755522.1	Prodigal_1045|C-25_10420
OG0000409	2840402251	2854067721	WP_171031677.1	WP_004607379.1	Prodigal_2788|G10_27790	WP_076779207.1	WP_006440798.1, WP_040410411.1	WP_159753416.1	Prodigal_1755|C-25_17520
OG0000410	2840402313	2854067658	WP_006443212.1	WP_004606387.1, WP_004606474.1	Prodigal_3032|G10_30230	WP_076776847.1	WP_006440614.1	WP_159750097.1	Prodigal_1709|C-25_17060
OG0000411	2840402404, 2840402765	2854066659, 2854068863	WP_138262930.1	WP_004605890.1	Prodigal_2559|G10_25510	WP_076780742.1		WP_159754417.1	Prodigal_695|C-25_06920
OG0000412	2840402406	2854065709, 2854068859	WP_138264737.1	WP_009248400.1	Prodigal_3266|G10_32570	WP_076779967.1	WP_006440736.1	WP_159749500.1	Prodigal_1347|C-25_13440
OG0000413	2840402418, 2840402476	2854068782, 2854068846	WP_138264385.1	WP_004606333.1	Prodigal_1416|G10_14100	WP_076777222.1	WP_006439188.1		Prodigal_220|C-25_02170
OG0000414	2840402427	2854068834	WP_138264482.1	WP_004605648.1	Prodigal_872|G10_08670	WP_076781026.1	WP_006441071.1, WP_006441110.1	WP_159754106.1	Prodigal_1837|C-25_18340
OG0000415	2840402434	2854068825, 2854068826	WP_138263483.1	WP_004608513.1	Prodigal_536|G10_05320	WP_076780851.1	WP_006440163.1	WP_159753457.1	Prodigal_2639|C-25_26360
OG0000416	2840402516	2854068745	WP_138262818.1			WP_076778732.1, WP_076778753.1		WP_159752489.1, WP_159754659.1, WP_159755985.1	Prodigal_704|C-25_07010, Prodigal_709|C-25_07060
OG0000417	2840402517	2854068744	WP_138263943.1	WP_004606578.1	Prodigal_3173|G10_31640	WP_076777920.1	WP_006439463.1, WP_006441132.1	WP_159749561.1	Prodigal_2478|C-25_24750
OG0000418	2840402528	2854067430	WP_006441640.1	WP_004606579.1	Prodigal_3174|G10_31650	WP_076777921.1	WP_006439464.1, WP_006441131.1	WP_159749559.1	Prodigal_2477|C-25_24740
OG0000419	2840402541	2854067453	WP_138262849.1	WP_009249253.1	Prodigal_1243|G10_12370	WP_076776819.1	WP_006439062.1, WP_006439584.1	WP_159752248.1	Prodigal_518|C-25_05150
OG0000420	2840402566	2854066012, 2854066401		WP_004605489.1, WP_039909618.1	Prodigal_726|G10_07220	WP_076778124.1		WP_016219903.1, WP_159749091.1	Prodigal_2033|C-25_20300
OG0000421	2840402702	2854066768		WP_004607576.1, WP_004607577.1, WP_004607578.1		WP_076779893.1		WP_039884107.1, WP_159750540.1, WP_159754777.1	Prodigal_2594|C-25_25910
OG0000422	2840402710	2854068009	WP_006441865.1, WP_138264679.1	WP_039909468.1	Prodigal_1134|G10_11280	WP_076776790.1	WP_040410608.1	WP_159755785.1	Prodigal_525|C-25_05220
OG0000423	2840402715	2854067611	WP_138264163.1	WP_004607098.1	Prodigal_3293|G10_32840	WP_076779882.1	WP_006440956.1, WP_006440959.1	WP_159749298.1	Prodigal_1389|C-25_13860
OG0000424	2840402730	2854067595, 2854067774	WP_138264153.1	WP_004607115.1	Prodigal_6|G10_00050	WP_076779852.1	WP_006440942.1	WP_159749334.1	Prodigal_1404|C-25_14010
OG0000425	2840402755	2854066669	WP_138261881.1, WP_138263811.1	WP_004608214.1	Prodigal_2357|G10_23490	WP_076776329.1	WP_006440739.1	WP_159752663.1	Prodigal_632|C-25_06290
OG0000426	2840402764	2854066660	WP_138264568.1	WP_004606780.1	Prodigal_2369|G10_23610	WP_076776735.1, WP_076778545.1		WP_159752675.1	Prodigal_1944|C-25_19410, Prodigal_641|C-25_06380
OG0000427	2840402773	2854066648	WP_138264600.1	WP_004605596.1	Prodigal_822|G10_08180	WP_076781168.1	WP_006439565.1	WP_159754381.1, WP_159757869.1	Prodigal_1721|C-25_17180
OG0000428	2840402795	2854066134	WP_138262058.1	WP_004605105.1, WP_004606478.1	Prodigal_2005|G10_19970	WP_076777103.1	WP_006440222.1	WP_159752033.1	Prodigal_307|C-25_03040
OG0000429	2840402815	2854066121	WP_138264429.1	WP_004607020.1	Prodigal_974|G10_09680	WP_076776709.1	WP_006439198.1, WP_040410254.1	WP_159752653.1	Prodigal_2249|C-25_22460
OG0000430	2840402862	2854066067	WP_138262019.1, WP_138263250.1, WP_138263472.1, WP_171031785.1	WP_039910110.1	Prodigal_2365|G10_23570		WP_148881799.1	WP_159756392.1
OG0000431		2854065950, 2854065951		WP_004607550.1		WP_072525246.1		WP_016219871.1, WP_016303340.1, WP_115624057.1, WP_159749026.1, WP_159749838.1, WP_159753771.1
OG0000432		2854068149	WP_138263954.1	WP_004606704.1	Prodigal_1812|G10_18040	WP_076777307.1, WP_076777562.1	WP_040410264.1	WP_159756593.1	Prodigal_114|C-25_01130, Prodigal_2618|C-25_26150
OG0000433			WP_006443636.1, WP_138262277.1, WP_138263441.1, WP_171031600.1	WP_050755165.1	Prodigal_594|G10_05900	WP_076778725.1		WP_159753220.1	Prodigal_1533|C-25_15300, Prodigal_1988|C-25_19850
OG0000434			WP_040435027.1, WP_040435039.1, WP_050765445.1, WP_138263206.1, WP_138263747.1	WP_039909789.1	Prodigal_2913|G10_29040			WP_159750148.1	Prodigal_1100|C-25_10970, Prodigal_1537|C-25_15340
OG0000435			WP_050765559.1	WP_039909407.1	Prodigal_2115|G10_21070	WP_076781087.1	WP_006439944.1, WP_006440099.1, WP_006440101.1, WP_040410423.1		Prodigal_1199|C-25_11960, Prodigal_1664|C-25_16610
OG0000436			WP_138262014.1, WP_171031695.1	WP_004608194.1		WP_076776247.1, WP_076780109.1	WP_006440450.1	WP_159751226.1, WP_159754797.1, WP_159755155.1	Prodigal_1797|C-25_17940
OG0000437			WP_138262146.1, WP_138262147.1, WP_138263648.1	WP_004607028.1	Prodigal_966|G10_09600	WP_076780466.1		WP_159751815.1, WP_159755137.1, WP_159756817.1	Prodigal_1279|C-25_12760
OG0000438			WP_138262265.1			WP_076778472.1, WP_076778492.1, WP_076780671.1		WP_159752140.1	Prodigal_1589|C-25_15860, Prodigal_2858|C-25_28550, Prodigal_583|C-25_05800, Prodigal_584|C-25_05810, Prodigal_833|C-25_08300
OG0000439			WP_138262819.1	WP_009249602.1	Prodigal_3019|G10_30100	WP_076777622.1, WP_076778543.1	WP_006439505.1, WP_006440650.1	WP_159750976.1, WP_159757428.1	Prodigal_1946|C-25_19430
OG0000440			WP_138263145.1, WP_138263732.1, WP_138264389.1	WP_082210532.1	Prodigal_1425|G10_14190	WP_081957933.1	WP_083780536.1, WP_083780540.1	WP_159750763.1	Prodigal_209|C-25_02060
OG0000441			WP_138263146.1, WP_138263731.1, WP_207670808.1	WP_009248987.1	Prodigal_1424|G10_14180	WP_076777228.1	WP_006439082.1, WP_006439393.1	WP_204162721.1	Prodigal_210|C-25_02070
OG0000442			WP_138263937.1			WP_028087538.1		WP_159750814.1, WP_159750815.1, WP_159751365.1, WP_159751366.1, WP_159753612.1, WP_159753615.1, WP_159755699.1	Prodigal_1144|C-25_11410
OG0000443				WP_004605482.1, WP_004607446.1	Prodigal_1370|G10_13640, Prodigal_2264|G10_22560, Prodigal_2979|G10_29700, Prodigal_3094|G10_30850, Prodigal_711|G10_07070	WP_076776416.1			Prodigal_153|C-25_01520, Prodigal_2166|C-25_21630
OG0000444				WP_004606871.1, WP_039909209.1, WP_130574637.1	Prodigal_2399|G10_23910, Prodigal_2400|G10_23920, Prodigal_2452|G10_24440, Prodigal_272|G10_02690	WP_076780216.1		WP_159753890.1	Prodigal_1564|C-25_15610
OG0000445				WP_004607986.1	Prodigal_724|G10_07200	WP_076778128.1, WP_076780376.1, WP_076781148.1		WP_004080811.1, WP_159751433.1	Prodigal_1685|C-25_16820, Prodigal_2031|C-25_20280, Prodigal_570|C-25_05670
OG0000446				WP_004608113.1		WP_076778694.1	WP_118549489.1, WP_148881764.1, WP_148881802.1	WP_159749193.1, WP_159751631.1, WP_159752075.1, WP_159757151.1	Prodigal_563|C-25_05600
OG0000447				WP_004608561.1	Prodigal_491|G10_04870	WP_072525254.1, WP_076777915.1, WP_076780797.1	WP_040410179.1	WP_159750488.1, WP_159753058.1, WP_159757595.1, WP_159757857.1
OG0000448								WP_159748848.1, WP_159748858.1, WP_159748862.1, WP_159748874.1, WP_159749347.1, WP_159749477.1, WP_159749512.1, WP_159756063.1, WP_159756182.1, WP_159757249.1
OG0000449								WP_159749451.1, WP_159751089.1, WP_159751090.1, WP_159753114.1, WP_159753512.1, WP_159753515.1, WP_159753518.1, WP_159753521.1, WP_159753524.1, WP_159756368.1
OG0000450	2840399892	2854066690	WP_006442498.1	WP_004606972.1	Prodigal_1021|G10_10150	WP_076776349.1, WP_076777739.1		WP_159752536.1	Prodigal_2081|C-25_20780
OG0000451	2840399895	2854066693	WP_040435422.1, WP_138263656.1	WP_039910021.1	Prodigal_2288|G10_22800	WP_076776405.1		WP_159753571.1	Prodigal_2138|C-25_21350
OG0000452	2840399896	2854066694	WP_138263872.1	WP_009248468.1	Prodigal_1735|G10_17270	WP_076780723.1	WP_006439445.1	WP_159751199.1	Prodigal_2139|C-25_21360
OG0000453	2840399905	2854066703, 2854068650	WP_138264546.1	WP_004608124.1	Prodigal_321|G10_03170	WP_076776512.1		WP_159754355.1	Prodigal_1938|C-25_19350
OG0000454	2840399909	2854066369	WP_006442318.1	WP_009249127.1	Prodigal_2277|G10_22690	WP_076776470.1	WP_040410584.1	WP_159750361.1	Prodigal_2146|C-25_21430
OG0000455	2840399910	2854066368	WP_006442315.1	WP_039910030.1	Prodigal_2274|G10_22660	WP_076776480.1	WP_006440306.1	WP_159750364.1	Prodigal_2149|C-25_21460
OG0000456	2840399914	2854066357	WP_138263402.1	WP_174722013.1	Prodigal_2270|G10_22620	WP_076776490.1	WP_006440845.1	WP_204162815.1	Prodigal_2154|C-25_21510
OG0000457	2840399922	2854066779	WP_006441254.1	WP_004607015.1	Prodigal_979|G10_09730	WP_076776540.1, WP_076777716.1		WP_159752647.1	Prodigal_2184|C-25_21810
OG0000458	2840399924	2854066781	WP_006441261.1	WP_004607013.1	Prodigal_981|G10_09750	WP_076776552.1	WP_006440177.1	WP_159752643.1	Prodigal_2186|C-25_21830
OG0000459	2840399932	2854066790, 2854066791	WP_040434498.1	WP_154567715.1	Prodigal_995|G10_09890	WP_083582471.1		WP_204162842.1	Prodigal_2195|C-25_21920
OG0000460	2840399934	2854066793, 2854066794	WP_138262047.1	WP_004606997.1	Prodigal_997|G10_09910	WP_076776576.1	WP_006440897.1		Prodigal_2197|C-25_21940
OG0000461	2840399935	2854066795	WP_138262046.1	WP_004606995.1	Prodigal_999|G10_09930	WP_076776578.1	WP_006440898.1	WP_159752574.1	Prodigal_2198|C-25_21950
OG0000462	2840399936	2854066796	WP_006441279.1	WP_004606994.1	Prodigal_1000|G10_09940	WP_076776580.1	WP_006440900.1	WP_159752572.1	Prodigal_2199|C-25_21960
OG0000463	2840399937	2854066797	WP_138262045.1	WP_004606993.1	Prodigal_1001|G10_09950	WP_076776582.1	WP_006440904.1	WP_159752570.1	Prodigal_2200|C-25_21970
OG0000464	2840399939	2854066800	WP_138263411.1	WP_009249112.1	Prodigal_2250|G10_22420	WP_076776586.1	WP_006439058.1	WP_159750375.1	Prodigal_2202|C-25_21990
OG0000465	2840399941	2854066803	WP_138263415.1	WP_004608322.1	Prodigal_2248|G10_22400	WP_076780731.1	WP_006439580.1	WP_159750377.1	Prodigal_2204|C-25_22010
OG0000466	2840399942	2854066804	WP_006442293.1	WP_009249110.1	Prodigal_2247|G10_22390	WP_076776589.1	WP_006439581.1	WP_159750378.1	Prodigal_2205|C-25_22020
OG0000467	2840399944	2854066806	WP_138263417.1	WP_004608325.1	Prodigal_2245|G10_22370	WP_076776593.1	WP_040410626.1	WP_159750380.1	Prodigal_2210|C-25_22070
OG0000468	2840399945	2854066807	WP_138263418.1	WP_004608326.1	Prodigal_2244|G10_22360	WP_076776595.1	WP_006440726.1	WP_159750381.1	Prodigal_2211|C-25_22080
OG0000469	2840399948	2854066810	WP_006442286.1	WP_004608334.1	Prodigal_2236|G10_22280	WP_076776603.1	WP_040410249.1	WP_159750385.1	Prodigal_2215|C-25_22120
OG0000470	2840399949	2854066811	WP_006442281.1	WP_009249209.1	Prodigal_2235|G10_22270	WP_076776607.1		WP_159750386.1, WP_159752457.1	Prodigal_2216|C-25_22130
OG0000471	2840399955	2854066819	WP_187120279.1	WP_179951451.1	Prodigal_2225|G10_22170	WP_157888387.1	WP_207634913.1	WP_204162758.1	Prodigal_2224|C-25_22210
OG0000472	2840399970, 2840400883, 2840400885, 2840401494, 2840402133	2854067349, 2854067845, 2854067848	WP_006442926.1
OG0000473	2840399973	2854067484	WP_040434747.1	WP_004608350.1, WP_130574635.1	Prodigal_2220|G10_22120	WP_076776630.1		WP_159751926.1	Prodigal_2229|C-25_22260
OG0000474	2840399974	2854067485	WP_006442264.1	WP_009249201.1, WP_130574634.1	Prodigal_2219|G10_22110	WP_076776632.1		WP_159751925.1	Prodigal_2230|C-25_22270
OG0000475	2840399975	2854067486	WP_138263432.1	WP_004608353.1	Prodigal_2217|G10_22090	WP_076776634.1	WP_006439665.1	WP_159751924.1	Prodigal_2231|C-25_22280
OG0000476	2840399976	2854067487	WP_006442260.1	WP_004608354.1	Prodigal_2216|G10_22080	WP_076776636.1	WP_006439666.1	WP_159751923.1	Prodigal_2232|C-25_22290
OG0000477	2840399979	2854067491	WP_138262829.1	WP_004608357.1	Prodigal_2213|G10_22050	WP_076776640.1	WP_006439671.1	WP_159751920.1	Prodigal_2235|C-25_22320
OG0000478	2840399980	2854067492	WP_138262827.1	WP_004608358.1	Prodigal_2212|G10_22040	WP_076776642.1, WP_076780864.1		WP_159756846.1	Prodigal_2236|C-25_22330
OG0000479	2840399986	2854067562	WP_138261967.1	WP_004605421.1	Prodigal_2202|G10_21940	WP_076776920.1	WP_207634920.1	WP_159756881.1	Prodigal_410|C-25_04070
OG0000480	2840399993	2854067554	WP_006441964.1	WP_004605428.1	Prodigal_2194|G10_21860	WP_076776932.1	WP_006438921.1	WP_159752040.1	Prodigal_403|C-25_04000
OG0000481	2840399994	2854067553	WP_138261963.1	WP_004605429.1	Prodigal_2193|G10_21850	WP_076776934.1	WP_006438922.1	WP_159752039.1	Prodigal_402|C-25_03990
OG0000482	2840399996, 2840401915	2854067551	WP_138261937.1	WP_004605461.1	Prodigal_2162|G10_21540	WP_076776952.1		WP_159751987.1	Prodigal_399|C-25_03960
OG0000483	2840400012	2854067572	WP_006441655.1, WP_138261910.1	WP_004605479.1	Prodigal_2147|G10_21390	WP_076776962.1	WP_006440073.1		Prodigal_382|C-25_03790
OG0000484	2840400029	2854068612		WP_039909409.1	Prodigal_2127|G10_21190	WP_076776996.1	WP_006439878.1	WP_159751941.1, WP_159753632.1	Prodigal_428|C-25_04250
OG0000485	2840400031	2854068614		WP_009248666.1	Prodigal_2129|G10_21210	WP_076776993.1		WP_159751944.1	Prodigal_1149|C-25_11460, Prodigal_149|C-25_01480, Prodigal_366|C-25_03630
OG0000486	2840400041	2854068626	WP_006442085.1, WP_006444948.1	WP_004605637.1	Prodigal_2058|G10_20500, Prodigal_861|G10_08560	WP_076777020.1			Prodigal_354|C-25_03510
OG0000487	2840400050	2854068667	WP_006442071.1	WP_004605061.1	Prodigal_2045|G10_20370	WP_076777034.1	WP_006439966.1	WP_159751904.1	Prodigal_345|C-25_03420
OG0000488	2840400051	2854068668	WP_006442070.1	WP_004605062.1	Prodigal_2044|G10_20360	WP_076777036.1	WP_040410398.1	WP_159751903.1	Prodigal_344|C-25_03410
OG0000489	2840400054	2854068672	WP_138262639.1	WP_004605066.1	Prodigal_2041|G10_20330	WP_076777043.1	WP_040410399.1	WP_159751900.1	Prodigal_341|C-25_03380
OG0000490	2840400057	2854068675	WP_138262637.1	WP_004605070.1	Prodigal_2038|G10_20300	WP_076777049.1		WP_159751897.1, WP_159754210.1	Prodigal_338|C-25_03350
OG0000491	2840400062	2854068682	WP_138262635.1	WP_004605077.1	Prodigal_2031|G10_20230	WP_076777058.1	WP_006441159.1	WP_159750683.1	Prodigal_333|C-25_03300
OG0000492	2840400063	2854068683	WP_138262633.1	WP_004605078.1	Prodigal_2030|G10_20220	WP_076777060.1	WP_006441160.1	WP_159750684.1	Prodigal_332|C-25_03290
OG0000493	2840400066	2854068686	WP_138264416.1	WP_009248622.1	Prodigal_2028|G10_20200	WP_076777067.1	WP_006440915.1	WP_159750686.1	Prodigal_329|C-25_03260
OG0000494	2840400071, 2840401741	2854068690	WP_040434715.1	WP_004605082.1	Prodigal_2027|G10_20190	WP_076777075.1		WP_159750850.1	Prodigal_325|C-25_03220
OG0000495	2840400073	2854068692	WP_006442053.1	WP_004605085.1	Prodigal_2024|G10_20160	WP_033126632.1	WP_071585583.1	WP_016221654.1	Prodigal_323|C-25_03200
OG0000496	2840400074	2854068693	WP_138264417.1	WP_039909278.1	Prodigal_2023|G10_20150	WP_076777080.1	WP_083780567.1	WP_159750852.1	Prodigal_322|C-25_03190
OG0000497	2840400077	2854068697	WP_040434714.1	WP_004605090.1	Prodigal_2019|G10_20110	WP_083582490.1	WP_006440867.1	WP_159750857.1	Prodigal_318|C-25_03150
OG0000498	2840400079	2854068700	WP_138264420.1	WP_004605091.1	Prodigal_2018|G10_20100	WP_076777090.1	WP_006440869.1	WP_159750858.1	Prodigal_317|C-25_03140
OG0000499	2840400082	2854068704	WP_006442044.1	WP_004605094.1	Prodigal_2015|G10_20070	WP_076777097.1	WP_040410672.1	WP_159750861.1	Prodigal_314|C-25_03110
OG0000500	2840400085	2854068707	WP_138262011.1	WP_004607769.1	Prodigal_1137|G10_11310	WP_076777296.1	WP_006440257.1, WP_040410453.1		Prodigal_2606|C-25_26030
OG0000501	2840400097	2854068719	WP_006442030.1	WP_004605106.1, WP_004606476.1	Prodigal_2004|G10_19960	WP_076777107.1	WP_006439539.1		Prodigal_305|C-25_03020
OG0000502	2840400100	2854068722	WP_006442027.1	WP_004605109.1	Prodigal_2001|G10_19930	WP_076777114.1	WP_040410630.1	WP_159752030.1	Prodigal_301|C-25_02980
OG0000503	2840400108	2854068730	WP_006444344.1	WP_004607069.1	Prodigal_935|G10_09290	WP_076778156.1	WP_006440793.1	WP_159750535.1	Prodigal_1987|C-25_19840
OG0000504	2840400113	2854068735	WP_138262063.1	WP_009248606.1	Prodigal_1993|G10_19850	WP_076780799.1	WP_006439736.1	WP_159756781.1	Prodigal_295|C-25_02920
OG0000505	2840400114	2854068736	WP_138262064.1	WP_009248605.1	Prodigal_1992|G10_19840	WP_076777263.1	WP_040410357.1	WP_159751610.1	Prodigal_293|C-25_02900
OG0000506	2840400118	2854066709	WP_138262067.1	WP_004605123.1	Prodigal_1988|G10_19800	WP_076780801.1	WP_006439596.1	WP_159751812.1	Prodigal_287|C-25_02840
OG0000507	2840400122	2854066713	WP_138262071.1	WP_004605128.1	Prodigal_1983|G10_19750	WP_076777932.1	WP_040410427.1	WP_159751808.1	Prodigal_282|C-25_02790
OG0000508	2840400123	2854066714	WP_006442005.1	WP_004605139.1	Prodigal_1964|G10_19560	WP_076777154.1	WP_050754686.1	WP_159756814.1	Prodigal_277|C-25_02740
OG0000509	2840400124	2854066715	WP_040435349.1	WP_174722026.1	Prodigal_1963|G10_19550	WP_076780785.1	WP_148881841.1	WP_204162832.1	Prodigal_276|C-25_02730
OG0000510	2840400126	2854066717	WP_138262075.1	WP_004605142.1	Prodigal_1961|G10_19530	WP_076777156.1	WP_006440909.1	WP_159751804.1	Prodigal_274|C-25_02710
OG0000511	2840400129	2854066720	WP_138262085.1	WP_009248589.1	Prodigal_1951|G10_19430	WP_076777177.1	WP_006440448.1	WP_159750799.1	Prodigal_259|C-25_02560
OG0000512	2840400130	2854066721	WP_138264522.1	WP_004607315.1	Prodigal_2727|G10_27180	WP_076780524.1	WP_006439203.1	WP_159750252.1	Prodigal_905|C-25_09020
OG0000513	2840400131	2854066722	WP_006444972.1	WP_004607314.1	Prodigal_2726|G10_27170	WP_033124760.1	WP_006439202.1	WP_159750253.1	Prodigal_904|C-25_09010
OG0000514	2840400133	2854066724	WP_138264379.1	WP_004606343.1	Prodigal_1407|G10_14010	WP_076777947.1	WP_006439409.1	WP_159756535.1	Prodigal_2405|C-25_24020
OG0000515	2840400135	2854066726	WP_138264380.1	WP_004606340.1	Prodigal_1409|G10_14030	WP_076777929.1	WP_040410245.1	WP_159751822.1	Prodigal_2469|C-25_24660
OG0000516	2840400138, 2840400399	2854066729	WP_138263892.1	WP_004605159.1	Prodigal_1946|G10_19380	WP_076777180.1		WP_159756599.1	Prodigal_256|C-25_02530
OG0000517	2840400140	2854066731	WP_138263894.1	WP_039909269.1	Prodigal_1944|G10_19360	WP_076777182.1	WP_006440720.1	WP_159756602.1	Prodigal_254|C-25_02510
OG0000518	2840400141	2854066732	WP_138263895.1	WP_039909270.1	Prodigal_1943|G10_19350	WP_076777183.1	WP_148881850.1	WP_159750970.1	Prodigal_253|C-25_02500
OG0000519	2840400146	2854066737	WP_138263898.1	WP_004605166.1	Prodigal_1940|G10_19320	WP_076777187.1	WP_006440467.1	WP_159751361.1	Prodigal_250|C-25_02470
OG0000520	2840400149	2854066740	WP_138263945.1	WP_039909271.1	Prodigal_1933|G10_19250	WP_076777968.1	WP_148881800.1	WP_159751356.1	Prodigal_2396|C-25_23930
OG0000521	2840400151	2854066742	WP_006441725.1	WP_004605174.1	Prodigal_1932|G10_19240	WP_076777189.1	WP_006440582.1	WP_159756712.1	Prodigal_248|C-25_02450
OG0000522	2840400152	2854066743	WP_138263902.1	WP_004605175.1	Prodigal_1931|G10_19230	WP_076777190.1	WP_083780563.1	WP_159751353.1	Prodigal_247|C-25_02440
OG0000523	2840400153	2854066744	WP_006441723.1	WP_004605176.1	Prodigal_1930|G10_19220	WP_076777191.1	WP_006440477.1	WP_159756710.1	Prodigal_246|C-25_02430
OG0000524	2840400154	2854066745	WP_006441722.1	WP_004605177.1	Prodigal_1929|G10_19210	WP_076777192.1	WP_006440479.1	WP_159751352.1	Prodigal_245|C-25_02420
OG0000525	2840400155	2854066746	WP_006441721.1	WP_004605178.1	Prodigal_1928|G10_19200	WP_076777193.1	WP_006440481.1	WP_159751351.1	Prodigal_244|C-25_02410
OG0000526	2840400157	2854066748	WP_006441719.1	WP_004605182.1	Prodigal_1925|G10_19170	WP_076777196.1	WP_040410458.1	WP_159751571.1	Prodigal_242|C-25_02390
OG0000527	2840400170	2854066761	WP_138263906.1	WP_004605186.1	Prodigal_1922|G10_19140	WP_076777199.1		WP_159750695.1, WP_204162749.1	Prodigal_239|C-25_02360
OG0000528	2840400171	2854066762	WP_138263912.1	WP_009248569.1	Prodigal_1917|G10_19090	WP_076777200.1	WP_006440575.1	WP_159750696.1	Prodigal_238|C-25_02350
OG0000529	2840400174	2854066765	WP_006441679.1	WP_004606619.1	Prodigal_1907|G10_18990	WP_076777208.1	WP_006440958.1	WP_159750704.1	Prodigal_229|C-25_02260
OG0000530	2840400192	2854067303	WP_040434617.1	WP_009249630.1	Prodigal_1896|G10_18880	WP_076780916.1	WP_006439047.1, WP_006439048.1		Prodigal_2474|C-25_24710
OG0000531	2840400197	2854067308	WP_006441635.1	WP_039909654.1	Prodigal_1890|G10_18820	WP_076777917.1	WP_006439687.1	WP_159751837.1	Prodigal_2481|C-25_24780
OG0000532	2840400198	2854067309	WP_006441631.1	WP_004606642.1	Prodigal_1885|G10_18770	WP_033125376.1	WP_071585598.1	WP_159750712.1	Prodigal_2485|C-25_24820
OG0000533	2840400199	2854067310	WP_006441630.1	WP_004606643.1	Prodigal_1884|G10_18760	WP_004840820.1	WP_006440755.1	WP_016218802.1	Prodigal_2486|C-25_24830
OG0000534	2840400200	2854067311	WP_006441629.1	WP_004606644.1	Prodigal_1883|G10_18750	WP_076777910.1	WP_006440756.1	WP_159750713.1	Prodigal_2487|C-25_24840
OG0000535	2840400209	2854067322	WP_138264407.1	WP_004606298.1	Prodigal_1447|G10_14400	WP_076777713.1	WP_040410208.1	WP_159756522.1	Prodigal_2513|C-25_25100
OG0000536	2840400212	2854067326	WP_138264409.1	WP_009248973.1	Prodigal_1450|G10_14430	WP_076777710.1	WP_006439153.1	WP_159750785.1	Prodigal_2516|C-25_25130
OG0000537	2840400214	2854067328	WP_138264636.1	WP_009248970.1	Prodigal_1456|G10_14490	WP_076777708.1	WP_006440404.1	WP_159751549.1	Prodigal_2518|C-25_25150
OG0000538	2840400217	2854067331	WP_138264634.1	WP_004606287.1	Prodigal_1458|G10_14510	WP_076777643.1	WP_006439820.1	WP_159751547.1	Prodigal_2520|C-25_25170
OG0000539	2840400218	2854067332	WP_006443931.1	WP_004606286.1	Prodigal_1459|G10_14520	WP_076777642.1	WP_040410372.1	WP_159751546.1	Prodigal_2521|C-25_25180
OG0000540	2840400219	2854067333	WP_138264629.1	WP_174722017.1	Prodigal_1486|G10_14790	WP_076777640.1	WP_006440740.1	WP_159751539.1	Prodigal_2523|C-25_25200
OG0000541	2840400220	2854067334	WP_138264628.1	WP_004606257.1	Prodigal_1487|G10_14800	WP_076777639.1	WP_006440681.1	WP_159751538.1	Prodigal_2524|C-25_25210
OG0000542	2840400221	2854067335	WP_006443940.1	WP_004606256.1	Prodigal_1488|G10_14810	WP_076777638.1	WP_006440682.1	WP_159751537.1	Prodigal_2525|C-25_25220
OG0000543	2840400226	2854067427	WP_138264623.1	WP_004606250.1	Prodigal_1493|G10_14860	WP_076777245.1	WP_040410531.1	WP_159751531.1	Prodigal_2532|C-25_25290
OG0000544	2840400227	2854067426	WP_138264622.1	WP_004606249.1	Prodigal_1494|G10_14870	WP_076777246.1	WP_006439977.1	WP_159751530.1	Prodigal_2533|C-25_25300
OG0000545	2840400228	2854067425	WP_138264621.1	WP_004606248.1	Prodigal_1495|G10_14880	WP_076777247.1	WP_071585585.1	WP_159751529.1	Prodigal_2534|C-25_25310
OG0000546	2840400243	2854067409	WP_006444091.1	WP_004605976.1	Prodigal_1702|G10_16940	WP_033125536.1	WP_006440060.1	WP_159751336.1	Prodigal_39|C-25_00380
OG0000547	2840400244	2854067408	WP_006444092.1	WP_004605977.1	Prodigal_1701|G10_16930	WP_076777495.1	WP_006440061.1	WP_159751335.1	Prodigal_38|C-25_00370
OG0000548	2840400245	2854067407	WP_006444093.1	WP_004605978.1	Prodigal_1700|G10_16920	WP_076777494.1	WP_006440063.1	WP_159751334.1	Prodigal_37|C-25_00360
OG0000549	2840400247	2854067405	WP_006444095.1	WP_050755135.1	Prodigal_1698|G10_16900	WP_076777492.1	WP_006440065.1	WP_159751332.1	Prodigal_35|C-25_00340
OG0000550	2840400248	2854067404	WP_138263639.1	WP_004605982.1	Prodigal_1696|G10_16880	WP_076777490.1	WP_006440068.1	WP_159751330.1	Prodigal_33|C-25_00320
OG0000551	2840400249	2854067403	WP_040435698.1	WP_039909557.1	Prodigal_1695|G10_16870	WP_076777489.1	WP_006440791.1	WP_159756706.1	Prodigal_32|C-25_00310
OG0000552	2840400251	2854067401	WP_138263638.1	WP_004605985.1	Prodigal_1693|G10_16850	WP_076777487.1	WP_040410412.1	WP_159751328.1	Prodigal_30|C-25_00290
OG0000553	2840400255	2854067397	WP_138263637.1	WP_004605990.1	Prodigal_1688|G10_16800	WP_076780849.1	WP_040410724.1	WP_159751323.1	Prodigal_2645|C-25_26420
OG0000554	2840400256	2854067395	WP_138263636.1	WP_004605991.1	Prodigal_1687|G10_16790	WP_076777478.1	WP_006441045.1	WP_159756702.1	Prodigal_2646|C-25_26430
OG0000555	2840400258	2854067392	WP_138263633.1	WP_004605993.1	Prodigal_1685|G10_16770	WP_076777476.1	WP_040410430.1	WP_159751317.1	Prodigal_2648|C-25_26450
OG0000556	2840400261	2854067389	WP_138263630.1	WP_004606000.1	Prodigal_1680|G10_16720	WP_076777475.1	WP_006440819.1	WP_204162826.1	Prodigal_2665|C-25_26620
OG0000557	2840400264	2854067199	WP_138263129.1	WP_004607397.1	Prodigal_2804|G10_27950	WP_076777473.1, WP_076777871.1		WP_159755590.1	Prodigal_2667|C-25_26640
OG0000558	2840400265	2854067200	WP_138263516.1	WP_004606749.1	Prodigal_1767|G10_17590	WP_076777472.1	WP_006439699.1	WP_159751145.1	Prodigal_2668|C-25_26650
OG0000559	2840400267	2854067202	WP_006444123.1	WP_004606751.1	Prodigal_1765|G10_17570	WP_076777468.1	WP_006440132.1	WP_159751481.1	Prodigal_2673|C-25_26700
OG0000560	2840400268	2854067203	WP_006444124.1	WP_009248450.1	Prodigal_1764|G10_17560	WP_076777467.1	WP_006440133.1	WP_204162748.1	Prodigal_2674|C-25_26710
OG0000561	2840400269	2854067204	WP_138263520.1	WP_004606753.1	Prodigal_1763|G10_17550	WP_157888401.1	WP_006440880.1	WP_204162747.1	Prodigal_2675|C-25_26720
OG0000562	2840400270	2854067205	WP_138264318.1	WP_009249292.1	Prodigal_1806|G10_17980	WP_076777465.1	WP_006440677.1	WP_159750996.1	Prodigal_2676|C-25_26730
OG0000563	2840400284	2854067219	WP_040435191.1	WP_009249331.1	Prodigal_1510|G10_15030	WP_076777549.1	WP_006438965.1	WP_159750986.1	Prodigal_105|C-25_01040
OG0000564	2840400285	2854067220	WP_006443975.1	WP_009249329.1	Prodigal_1513|G10_15060	WP_076777547.1	WP_006440405.1	WP_159750988.1	Prodigal_104|C-25_01030
OG0000565	2840400289	2854067224	WP_006442104.1	WP_009248634.1	Prodigal_2069|G10_20610	WP_076778037.1	WP_006439762.1	WP_159757544.1	Prodigal_2353|C-25_23500
OG0000566	2840400291	2854067227	WP_040435196.1	WP_004606223.1	Prodigal_1517|G10_15100	WP_076780867.1	WP_006440002.1	WP_159750943.1	Prodigal_100|C-25_00990
OG0000567	2840400293	2854067229	WP_040435197.1	WP_009249326.1	Prodigal_1519|G10_15120	WP_033125466.1	WP_006440004.1	WP_159750945.1	Prodigal_98|C-25_00970
OG0000568	2840400294	2854067231	WP_006443983.1	WP_009249325.1	Prodigal_1520|G10_15130	WP_076777543.1	WP_006440153.1	WP_159750946.1	Prodigal_97|C-25_00960
OG0000569	2840400295	2854067232	WP_138263701.1	WP_004606219.1	Prodigal_1521|G10_15140	WP_076777542.1	WP_006440154.1	WP_159750947.1	Prodigal_96|C-25_00950
OG0000570	2840400296	2854067233	WP_138263700.1	WP_004606218.1	Prodigal_1522|G10_15150	WP_076777541.1	WP_040410223.1	WP_159750948.1	Prodigal_95|C-25_00940
OG0000571	2840400297	2854067234	WP_138263699.1	WP_004606217.1	Prodigal_1523|G10_15160	WP_010817892.1, WP_076777540.1		WP_159750949.1	Prodigal_94|C-25_00930
OG0000572	2840400319	2854066246	WP_040435205.1	WP_039909481.1	Prodigal_1734|G10_17260	WP_076777522.1	WP_006440679.1	WP_159751200.1	Prodigal_69|C-25_00680
OG0000573	2840400320	2854066245	WP_006444045.1	WP_004605945.1	Prodigal_1733|G10_17250	WP_076777521.1	WP_006440680.1	WP_159751201.1	Prodigal_68|C-25_00670
OG0000574	2840400338, 2840402605	2854065960, 2854065961, 2854065962, 2854066322, 2854066423						WP_159756236.1, WP_159757682.1
OG0000575	2840400394				Prodigal_1092|G10_10860	WP_072525261.1, WP_083582481.1, WP_083582486.1, WP_143143005.1, WP_143143008.1		WP_159750659.1	Prodigal_2788|C-25_27850
OG0000576	2840400400, 2840401045, 2840402379			WP_004605852.1, WP_039909343.1	Prodigal_1209|G10_12030, Prodigal_2172|G10_21640, Prodigal_2518|G10_25100			WP_159752415.1
OG0000577	2840400410	2854066233	WP_138263710.1	WP_009248471.1	Prodigal_1730|G10_17220	WP_076777518.1	WP_040410674.1	WP_159751488.1	Prodigal_66|C-25_00650
OG0000578	2840400415	2854066228	WP_006444054.1	WP_004605954.1	Prodigal_1724|G10_17160	WP_076777513.1	WP_006440138.1	WP_159751177.1	Prodigal_61|C-25_00600
OG0000579	2840400416	2854066227	WP_006444055.1	WP_004605955.1	Prodigal_1723|G10_17150	WP_076777512.1	WP_006440139.1	WP_159751178.1	Prodigal_60|C-25_00590
OG0000580	2840400417	2854066226	WP_040435207.1	WP_009248475.1	Prodigal_1722|G10_17140	WP_173829256.1	WP_006440140.1	WP_159751179.1	Prodigal_59|C-25_00580
OG0000581	2840400418	2854066225	WP_006444057.1	WP_004605957.1	Prodigal_1721|G10_17130	WP_157888403.1	WP_006440141.1	WP_159751180.1	Prodigal_58|C-25_00570
OG0000582	2840400419	2854066224	WP_138263662.1	WP_004605958.1	Prodigal_1720|G10_17120	WP_076777510.1	WP_118548099.1	WP_159751181.1	Prodigal_57|C-25_00560
OG0000583	2840400420	2854066223	WP_006444059.1	WP_004605959.1	Prodigal_1719|G10_17110	WP_076777509.1	WP_006440143.1	WP_159751182.1	Prodigal_56|C-25_00550
OG0000584	2840400421	2854066222	WP_171031716.1	WP_004605960.1	Prodigal_1718|G10_17100	WP_157888402.1	WP_148881828.1	WP_159751183.1	Prodigal_55|C-25_00540
OG0000585	2840400422	2854066221	WP_138263660.1	WP_004605961.1	Prodigal_1717|G10_17090	WP_076777507.1	WP_006440145.1	WP_159751184.1	Prodigal_54|C-25_00530
OG0000586	2840400423	2854066220	WP_138263659.1	WP_004605962.1	Prodigal_1716|G10_17080	WP_076777506.1	WP_006440146.1	WP_159751185.1	Prodigal_53|C-25_00520
OG0000587	2840400441	2854066203	WP_006444064.1	WP_009248481.1	Prodigal_1714|G10_17060	WP_033125523.1	WP_040410435.1	WP_159751187.1	Prodigal_52|C-25_00510
OG0000588	2840400442	2854066200	WP_006444068.1	WP_004605965.1	Prodigal_1713|G10_17050	WP_076777505.1	WP_006440149.1	WP_159751188.1	Prodigal_51|C-25_00500
OG0000589	2840400445	2854066197	WP_138264307.1	WP_004606718.1	Prodigal_1798|G10_17900	WP_076777462.1	WP_006440314.1	WP_159751007.1	Prodigal_2682|C-25_26790
OG0000590	2840400447	2854066195	WP_138264305.1	WP_004606720.1	Prodigal_1796|G10_17880	WP_076777459.1	WP_148881818.1	WP_159751009.1	Prodigal_2685|C-25_26820
OG0000591	2840400448	2854066194	WP_138264304.1	WP_004606721.1	Prodigal_1795|G10_17870	WP_076777538.1	WP_006440322.1	WP_159751010.1	Prodigal_2686|C-25_26830
OG0000592	2840400449	2854066193	WP_138264303.1	WP_004606722.1	Prodigal_1794|G10_17860	WP_076777458.1	WP_006439061.1	WP_159751011.1	Prodigal_2687|C-25_26840
OG0000593	2840400450	2854066192	WP_006441493.1	WP_004606723.1	Prodigal_1793|G10_17850	WP_076777457.1	WP_006440813.1	WP_159751012.1	Prodigal_2688|C-25_26850
OG0000594	2840400451	2854066191	WP_040435277.1	WP_154567690.1	Prodigal_1792|G10_17840	WP_076777456.1	WP_006440814.1	WP_159756640.1	Prodigal_2689|C-25_26860
OG0000595	2840400452	2854066190	WP_138264301.1	WP_004606725.1	Prodigal_1791|G10_17830	WP_076777455.1	WP_006440815.1	WP_159751013.1	Prodigal_2690|C-25_26870
OG0000596	2840400453	2854066189	WP_006441490.1	WP_004606726.1	Prodigal_1790|G10_17820	WP_076777454.1	WP_006440816.1	WP_159751014.1	Prodigal_2691|C-25_26880
OG0000597	2840400454	2854066188	WP_006441489.1	WP_004606727.1	Prodigal_1789|G10_17810	WP_076777453.1	WP_006440817.1	WP_159751015.1	Prodigal_2692|C-25_26890
OG0000598	2840400455	2854066187	WP_006441488.1	WP_004606728.1	Prodigal_1788|G10_17800	WP_076777452.1	WP_006440818.1	WP_159751016.1	Prodigal_2693|C-25_26900
OG0000599	2840400456	2854066186	WP_138264299.1	WP_004606731.1	Prodigal_1785|G10_17770	WP_076777450.1	WP_006440888.1	WP_159751018.1	Prodigal_2696|C-25_26930
OG0000600	2840400457	2854066185	WP_006441485.1	WP_004606733.1	Prodigal_1784|G10_17760	WP_076777449.1	WP_006440889.1	WP_159751019.1	Prodigal_2697|C-25_26940
OG0000601	2840400458	2854066184	WP_006441484.1	WP_039909660.1	Prodigal_1783|G10_17750	WP_076777448.1	WP_148881862.1	WP_159751020.1	Prodigal_2698|C-25_26950
OG0000602	2840400459	2854066183	WP_138264298.1	WP_004606735.1	Prodigal_1782|G10_17740	WP_076777447.1	WP_006439816.1	WP_159751021.1	Prodigal_2699|C-25_26960
OG0000603	2840400460	2854066182	WP_006441482.1	WP_004606736.1	Prodigal_1781|G10_17730	WP_076777446.1	WP_040410370.1	WP_159751022.1	Prodigal_2700|C-25_26970
OG0000604	2840400463	2854066179	WP_138264296.1	WP_004606739.1	Prodigal_1778|G10_17700	WP_076777444.1, WP_076780656.1		WP_159751024.1	Prodigal_2703|C-25_27000
OG0000605	2840400464	2854066178	WP_138264323.1	WP_004606740.1	Prodigal_1777|G10_17690	WP_076780657.1, WP_076780844.1		WP_159756646.1	Prodigal_2704|C-25_27010
OG0000606	2840400470	2854066172	WP_082912795.1	WP_009248444.1	Prodigal_1772|G10_17640	WP_076777440.1	WP_006440038.1	WP_159751519.1	Prodigal_2709|C-25_27060
OG0000607	2840400471	2854066171	WP_006441469.1	WP_004606745.1	Prodigal_1771|G10_17630	WP_076777439.1	WP_040410408.1	WP_159751518.1	Prodigal_2710|C-25_27070
OG0000608	2840400472	2854066170	WP_138264290.1	WP_004606746.1	Prodigal_1770|G10_17620	WP_076777438.1	WP_006440040.1	WP_159751517.1	Prodigal_2711|C-25_27080
OG0000609	2840400473	2854066168	WP_138264289.1	WP_004606747.1	Prodigal_1769|G10_17610	WP_076777437.1	WP_207634923.1	WP_159751514.1	Prodigal_2712|C-25_27090
OG0000610	2840400475	2854066166	WP_006441465.1	WP_004606004.1	Prodigal_1677|G10_16690	WP_076777435.1	WP_006440042.1	WP_159751307.1	Prodigal_2714|C-25_27110
OG0000611	2840400476	2854066165	WP_006441464.1	WP_004606005.1	Prodigal_1676|G10_16680	WP_076777434.1	WP_006440043.1	WP_159751306.1	Prodigal_2715|C-25_27120
OG0000612	2840400478	2854066162, 2854066163	WP_006441462.1	WP_004606007.1	Prodigal_1674|G10_16660	WP_076777432.1		WP_159751304.1	Prodigal_2717|C-25_27140
OG0000613	2840400481	2854066158	WP_138264284.1	WP_039909517.1	Prodigal_1671|G10_16630	WP_076777429.1	WP_006440651.1	WP_159751299.1	Prodigal_2720|C-25_27170
OG0000614	2840400484	2854066155	WP_138264283.1	WP_004606013.1	Prodigal_1668|G10_16600	WP_076777427.1	WP_006439065.1	WP_159751297.1	Prodigal_2722|C-25_27190
OG0000615	2840400488	2854066151	WP_138264280.1	WP_004606018.1	Prodigal_1663|G10_16550	WP_076777422.1	WP_006440871.1	WP_159751292.1	Prodigal_2727|C-25_27240
OG0000616	2840400500	2854066468	WP_138264267.1	WP_004606026.1	Prodigal_1655|G10_16470	WP_076780840.1	WP_006440831.1	WP_159751278.1	Prodigal_2744|C-25_27410
OG0000617	2840400501	2854066469	WP_138264266.1	WP_004606027.1	Prodigal_1654|G10_16460	WP_076777412.1	WP_006440832.1	WP_159751277.1	Prodigal_2745|C-25_27420
OG0000618	2840400502	2854066470	WP_006441422.1	WP_009248510.1	Prodigal_1652|G10_16440	WP_076777411.1	WP_006439066.1	WP_159751276.1	Prodigal_2746|C-25_27430
OG0000619	2840400506	2854066474	WP_006441409.1	WP_004606034.1	Prodigal_1647|G10_16390	WP_033125258.1	WP_006440834.1	WP_159751271.1	Prodigal_2752|C-25_27490
OG0000620	2840400507	2854066475	WP_006441408.1	WP_004606035.1	Prodigal_1646|G10_16380	WP_076777405.1	WP_006440835.1	WP_159751270.1	Prodigal_2753|C-25_27500
OG0000621	2840400508	2854066476	WP_006441407.1	WP_004606036.1	Prodigal_1645|G10_16370	WP_033125260.1	WP_040410667.1	WP_159751269.1	Prodigal_2754|C-25_27510
OG0000622	2840400509	2854066477	WP_138263551.1	WP_004606037.1	Prodigal_1644|G10_16360	WP_076777404.1	WP_006440837.1	WP_159751268.1	Prodigal_2755|C-25_27520
OG0000623	2840400510	2854066478	WP_006441404.1	WP_004606038.1	Prodigal_1643|G10_16350	WP_076777403.1	WP_006440838.1	WP_159751267.1	Prodigal_2756|C-25_27530
OG0000624	2840400511	2854066479	WP_006441403.1	WP_004606039.1	Prodigal_1642|G10_16340	WP_076777402.1	WP_006440842.1	WP_159751266.1	Prodigal_2757|C-25_27540
OG0000625	2840400512	2854066480	WP_006441402.1	WP_004606040.1	Prodigal_1641|G10_16330	WP_076777401.1	WP_006440843.1	WP_159751265.1	Prodigal_2758|C-25_27550
OG0000626	2840400513	2854066481	WP_138263552.1	WP_004606041.1	Prodigal_1640|G10_16320	WP_076777400.1	WP_006440844.1	WP_159751264.1	Prodigal_2759|C-25_27560
OG0000627	2840400515	2854066483	WP_006441395.1	WP_009248517.1	Prodigal_1639|G10_16310	WP_076777395.1	WP_006439459.1	WP_159751262.1	Prodigal_2795|C-25_27920
OG0000628	2840400518	2854066486	WP_138263572.1	WP_009248519.1	Prodigal_1632|G10_16240	WP_076777392.1	WP_006441041.1	WP_159751260.1	Prodigal_2798|C-25_27950
OG0000629	2840400519	2854066487	WP_006441371.1	WP_009248520.1	Prodigal_1631|G10_16230	WP_076777391.1		WP_159751259.1, WP_159755131.1	Prodigal_2799|C-25_27960
OG0000630	2840400520	2854066488	WP_138263573.1	WP_004606053.1	Prodigal_1630|G10_16220	WP_157888400.1	WP_006440036.1	WP_159751258.1	Prodigal_2800|C-25_27970
OG0000631	2840400521	2854066489	WP_171031712.1	WP_004606054.1	Prodigal_1629|G10_16210	WP_076777389.1	WP_006440035.1	WP_159751257.1	Prodigal_2801|C-25_27980
OG0000632	2840400522	2854066490	WP_006441368.1	WP_004606055.1	Prodigal_1628|G10_16200	WP_076777388.1	WP_006439984.1	WP_159751256.1	Prodigal_2802|C-25_27990
OG0000633	2840400523	2854066491	WP_006441367.1	WP_004606056.1	Prodigal_1627|G10_16190	WP_076777387.1	WP_006439982.1	WP_159751255.1	Prodigal_2803|C-25_28000
OG0000634	2840400524	2854066492	WP_138263574.1	WP_004606057.1	Prodigal_1626|G10_16180	WP_076777386.1	WP_006439981.1	WP_159751254.1	Prodigal_2804|C-25_28010
OG0000635	2840400529	2854066497	WP_006441359.1	WP_004606063.1	Prodigal_1620|G10_16120	WP_076777381.1	WP_006440828.1	WP_159751248.1	Prodigal_2810|C-25_28070
OG0000636	2840400530	2854066498	WP_006441358.1	WP_004606064.1	Prodigal_1619|G10_16110	WP_076777380.1	WP_006440827.1	WP_159751247.1	Prodigal_2811|C-25_28080
OG0000637	2840400531	2854066499	WP_006441357.1	WP_004606065.1	Prodigal_1618|G10_16100	WP_076777379.1	WP_006440826.1	WP_159751246.1	Prodigal_2812|C-25_28090
OG0000638	2840400536	2854066505	WP_006441351.1	WP_004606071.1	Prodigal_1612|G10_16040	WP_076777374.1	WP_006440820.1	WP_159751241.1	Prodigal_2818|C-25_28150
OG0000639	2840400538	2854066507	WP_138263578.1	WP_039909528.1	Prodigal_1610|G10_16020	WP_076777372.1	WP_006439633.1	WP_159751238.1	Prodigal_2820|C-25_28170
OG0000640	2840400542	2854066513	WP_138263581.1	WP_004606077.1	Prodigal_1606|G10_15980	WP_076777368.1	WP_006439479.1	WP_159751224.1	Prodigal_2824|C-25_28210
OG0000641	2840400543	2854066514	WP_138263582.1	WP_004606078.1	Prodigal_1605|G10_15970	WP_076777367.1	WP_006439480.1	WP_159751223.1	Prodigal_2825|C-25_28220
OG0000642	2840400544	2854066515	WP_138263620.1	WP_004606079.1	Prodigal_1604|G10_15960	WP_076780835.1	WP_006439481.1	WP_159756682.1	Prodigal_2829|C-25_28260
OG0000643	2840400546	2854066517	WP_138263583.1	WP_004606080.1	Prodigal_1603|G10_15950	WP_076777366.1		WP_159751217.1	Prodigal_2463|C-25_24600, Prodigal_2830|C-25_28270
OG0000644	2840400549	2854066520	WP_138263587.1	WP_004606137.1	Prodigal_1599|G10_15910	WP_076777362.1	WP_040410663.1	WP_159751210.1	Prodigal_2834|C-25_28310
OG0000645	2840400552	2854066524	WP_138263621.1	WP_004606140.1	Prodigal_1596|G10_15880	WP_076777359.1	WP_006440919.1	WP_159751207.1	Prodigal_2837|C-25_28340
OG0000646	2840400553	2854066525	WP_138263588.1	WP_004606141.1	Prodigal_1595|G10_15870	WP_076777358.1	WP_006440918.1	WP_159751206.1	Prodigal_2838|C-25_28350
OG0000647	2840400558	2854066531	WP_138263599.1	WP_004606148.1	Prodigal_1588|G10_15800	WP_076777331.1	WP_006440992.1	WP_159751505.1	Prodigal_22|C-25_00210
OG0000648	2840400562	2854066535	WP_006441315.1	WP_004606151.1	Prodigal_1586|G10_15780	WP_076777330.1	WP_006440212.1	WP_159751508.1	Prodigal_23|C-25_00220
OG0000649	2840400569	2854066543	WP_138263602.1	WP_004606155.1	Prodigal_1582|G10_15740	WP_076777318.1	WP_083780558.1	WP_159756673.1	Prodigal_29|C-25_00280
OG0000650	2840400571	2854066545	WP_138263603.1	WP_004606157.1	Prodigal_1580|G10_15720	WP_076777316.1	WP_006440957.1	WP_159751141.1	Prodigal_2628|C-25_26250
OG0000651	2840400572	2854066546	WP_138263604.1	WP_004606159.1	Prodigal_1578|G10_15700	WP_076777315.1	WP_006440728.1	WP_159751140.1	Prodigal_2626|C-25_26230
OG0000652	2840400575	2854066549	WP_138263606.1	WP_004606162.1	Prodigal_1575|G10_15670	WP_076777312.1	WP_006439672.1	WP_159751137.1	Prodigal_2623|C-25_26200
OG0000653	2840400576	2854066550	WP_138263607.1	WP_004606163.1	Prodigal_1574|G10_15660	WP_076777311.1	WP_006439053.1	WP_159751136.1	Prodigal_2622|C-25_26190
OG0000654	2840400577	2854066551	WP_040434516.1	WP_004606164.1	Prodigal_1573|G10_15650	WP_076777310.1	WP_006438959.1	WP_159751135.1	Prodigal_2621|C-25_26180
OG0000655	2840400582	2854066556	WP_006444170.1	WP_004606193.1	Prodigal_1546|G10_15380	WP_076777288.1	WP_006440991.1	WP_159756661.1	Prodigal_2598|C-25_25950
OG0000656	2840400583	2854066557	WP_006444169.1	WP_004606194.1	Prodigal_1545|G10_15370	WP_076777287.1	WP_040410665.1	WP_159751110.1	Prodigal_2597|C-25_25940
OG0000657	2840400589	2854069005	WP_138264708.1	WP_004606198.1	Prodigal_1540|G10_15330	WP_076777284.1	WP_006440310.1	WP_159751106.1	Prodigal_2582|C-25_25790
OG0000658	2840400592	2854069002	WP_138263530.1	WP_004606203.1	Prodigal_1536|G10_15290	WP_076777281.1	WP_040410212.1	WP_159751102.1	Prodigal_2579|C-25_25760
OG0000659	2840400595	2854068998	WP_138263529.1	WP_004606772.1	Prodigal_1745|G10_17370	WP_076780807.1	WP_006439752.1	WP_159751459.1	Prodigal_2577|C-25_25740
OG0000660	2840400596	2854068997	WP_006444151.1	WP_009248458.1	Prodigal_1747|G10_17390	WP_033124586.1	WP_006439751.1	WP_159751461.1	Prodigal_2575|C-25_25720
OG0000661	2840400597	2854068996	WP_138263528.1	WP_004606769.1	Prodigal_1748|G10_17400	WP_076777276.1	WP_040410359.1	WP_159756741.1	Prodigal_2574|C-25_25710
OG0000662	2840400598	2854068995	WP_006444149.1	WP_004606768.1	Prodigal_1749|G10_17410	WP_076777275.1	WP_006439749.1	WP_159751462.1	Prodigal_2573|C-25_25700
OG0000663	2840400600	2854068993	WP_006444147.1	WP_004606766.1	Prodigal_1751|G10_17430	WP_076777273.1	WP_006440119.1	WP_159756747.1	Prodigal_2571|C-25_25680
OG0000664	2840400601	2854068992	WP_006444146.1	WP_004606765.1	Prodigal_1752|G10_17440	WP_076777272.1	WP_040410429.1	WP_159751471.1	Prodigal_2570|C-25_25670
OG0000665	2840400603	2854068990	WP_138263526.1	WP_009248455.1	Prodigal_1754|G10_17460	WP_076780804.1	WP_006440116.1	WP_159751473.1	Prodigal_2568|C-25_25650
OG0000666	2840400605, 2840401085	2854068988	WP_138263525.1			WP_076777327.1	WP_040410414.1	WP_159750511.1	Prodigal_147|C-25_01460, Prodigal_2558|C-25_25550
OG0000667	2840400608	2854068984	WP_006444131.1	WP_004606757.1	Prodigal_1759|G10_17510	WP_076777324.1	WP_006440156.1	WP_159751477.1	Prodigal_2555|C-25_25520
OG0000668	2840400610	2854068981	WP_006444129.1	WP_004606755.1	Prodigal_1761|G10_17530	WP_076777322.1	WP_006440155.1	WP_159751479.1	Prodigal_2553|C-25_25500
OG0000669	2840400611	2854068980	WP_138264319.1	WP_039909671.1	Prodigal_1807|G10_17990	WP_076777201.1		WP_159750995.1, WP_159751605.1	Prodigal_2552|C-25_25490
OG0000670	2840400615	2854068976	WP_138264015.1	WP_004606659.1	Prodigal_1868|G10_18600	WP_076777632.1	WP_006439561.1	WP_159750726.1	Prodigal_186|C-25_01850
OG0000671	2840400616	2854068975	WP_138264019.1	WP_004606658.1	Prodigal_1869|G10_18610	WP_076777633.1	WP_006439362.1	WP_159750725.1	Prodigal_187|C-25_01860
OG0000672	2840400617	2854068974	WP_006441524.1	WP_004606703.1	Prodigal_1813|G10_18050	WP_076777565.1	WP_006439730.1	WP_159750958.1	Prodigal_117|C-25_01160
OG0000673	2840400618	2854068973	WP_006441525.1	WP_004606702.1	Prodigal_1814|G10_18060	WP_076777566.1	WP_006440879.1	WP_159756591.1	Prodigal_118|C-25_01170
OG0000674	2840400620, 2840400749	2854068971	WP_006441530.1	WP_004606700.1	Prodigal_1816|G10_18080	WP_076777568.1	WP_006439374.1		Prodigal_120|C-25_01190
OG0000675	2840400621	2854068970	WP_138263957.1	WP_004606699.1	Prodigal_1817|G10_18090	WP_076777569.1	WP_040410239.1	WP_159750950.1	Prodigal_121|C-25_01200
OG0000676	2840400625	2854068966	WP_138263988.1	WP_004606696.1	Prodigal_1820|G10_18120	WP_076777575.1	WP_071585594.1	WP_159750755.1	Prodigal_135|C-25_01340
OG0000677	2840400626	2854068965	WP_006441560.1	WP_004606695.1	Prodigal_1821|G10_18130	WP_076780875.1	WP_006440106.1	WP_159750754.1	Prodigal_136|C-25_01350
OG0000678	2840400627	2854068964	WP_138263989.1	WP_004606694.1	Prodigal_1822|G10_18140	WP_076777576.1	WP_006440102.1	WP_159750753.1	Prodigal_137|C-25_01360
OG0000679	2840400629	2854068962	WP_138263990.1	WP_004606692.1	Prodigal_1824|G10_18160	WP_076777578.1	WP_006440098.1	WP_159750751.1	Prodigal_139|C-25_01380
OG0000680	2840400631	2854068960	WP_138263992.1	WP_004606690.1	Prodigal_1826|G10_18180	WP_033125426.1	WP_040410422.1	WP_159750749.1	Prodigal_141|C-25_01400
OG0000681	2840400632	2854068959	WP_138263994.1	WP_004606689.1	Prodigal_1827|G10_18190	WP_076780880.1	WP_040410421.1	WP_159750748.1	Prodigal_172|C-25_01710
OG0000682	2840400633	2854068958	WP_138263995.1	WP_004606688.1	Prodigal_1828|G10_18200	WP_076777610.1	WP_006440095.1	WP_159750747.1	Prodigal_173|C-25_01720
OG0000683	2840400634	2854068957	WP_006441571.1	WP_009249300.1	Prodigal_1829|G10_18210	WP_076777611.1	WP_040410536.1	WP_159750746.1	Prodigal_174|C-25_01730
OG0000684	2840400635	2854068956	WP_040434602.1	WP_004606686.1	Prodigal_1830|G10_18220	WP_033125421.1	WP_040410420.1	WP_159750745.1	Prodigal_175|C-25_01740
OG0000685	2840400636	2854068955	WP_006441573.1	WP_004606685.1	Prodigal_1831|G10_18230	WP_076777612.1	WP_006440092.1	WP_159750744.1	Prodigal_176|C-25_01750
OG0000686	2840400637	2854068954	WP_171031735.1	WP_009249302.1	Prodigal_1832|G10_18240	WP_076777613.1	WP_040410419.1	WP_159750743.1	Prodigal_177|C-25_01760
OG0000687	2840400661	2854068933	WP_006441294.1	WP_004606172.1	Prodigal_1566|G10_15580	WP_076777305.1		WP_159751130.1	Prodigal_1858|C-25_18550, Prodigal_2615|C-25_26120
OG0000688	2840400662	2854068932	WP_138263625.1	WP_004606173.1	Prodigal_1565|G10_15570	WP_076777304.1	WP_006440738.1	WP_159751129.1	Prodigal_2614|C-25_26110
OG0000689	2840400663	2854068931	WP_006441288.1	WP_004606178.1	Prodigal_1561|G10_15530	WP_173829253.1	WP_006440851.1	WP_159751123.1	Prodigal_2613|C-25_26100
OG0000690	2840400664	2854068930	WP_138263612.1	WP_004606179.1	Prodigal_1560|G10_15520	WP_076777302.1	WP_006440090.1	WP_159751122.1	Prodigal_2612|C-25_26090
OG0000691	2840400665	2854068929	WP_138263613.1	WP_004606180.1	Prodigal_1559|G10_15510	WP_076777301.1	WP_006440089.1	WP_159751121.1	Prodigal_2611|C-25_26080
OG0000692	2840400666	2854068928	WP_006444190.1	WP_009248560.1	Prodigal_1558|G10_15500	WP_076780815.1	WP_148881831.1	WP_159751120.1	Prodigal_2610|C-25_26070
OG0000693	2840400668	2854068926	WP_138263614.1	WP_009248562.1	Prodigal_1556|G10_15480	WP_076777300.1	WP_006440053.1	WP_159756667.1	Prodigal_2608|C-25_26050
OG0000694	2840400677	2854068917	WP_005332600.1	WP_004606185.1	Prodigal_1555|G10_15470	WP_033124613.1	WP_006440051.1	WP_159751116.1	Prodigal_2605|C-25_26020
OG0000695	2840400678	2854068916	WP_040435242.1	WP_004606186.1	Prodigal_1554|G10_15460	WP_076777295.1	WP_006440050.1	WP_159751115.1	Prodigal_2604|C-25_26010
OG0000696	2840400679	2854068915	WP_006444182.1	WP_004606187.1	Prodigal_1553|G10_15450	WP_076777294.1	WP_006440049.1	WP_159751114.1	Prodigal_2603|C-25_26000
OG0000697	2840400682	2854068911	WP_040435238.1	WP_004606190.1	Prodigal_1550|G10_15420	WP_076777291.1	WP_006440048.1	WP_159751112.1	Prodigal_2600|C-25_25970
OG0000698	2840400684	2854068909	WP_006441617.1	WP_009249619.1	Prodigal_1873|G10_18650	WP_076777239.1	WP_006441043.1	WP_159750717.1	Prodigal_191|C-25_01900
OG0000699	2840400691	2854068902	WP_138264395.1	WP_039909545.1	Prodigal_1436|G10_14290	WP_076777233.1	WP_006440474.1	WP_159750773.1	Prodigal_197|C-25_01960
OG0000700	2840400693	2854068900	WP_006443887.1	WP_004606321.1	Prodigal_1426|G10_14200	WP_033124534.1	WP_040410197.1	WP_159750764.1	Prodigal_207|C-25_02050
OG0000701	2840400694	2854068899	WP_138264387.1	WP_039909547.1	Prodigal_1421|G10_14150	WP_076777226.1	WP_006440580.1	WP_159750759.1	Prodigal_215|C-25_02120
OG0000702	2840400699	2854068891	WP_138264382.1	WP_004606337.1	Prodigal_1412|G10_14060	WP_076777218.1	WP_006439926.1	WP_159754674.1	Prodigal_224|C-25_02210
OG0000703	2840400702	2854068888	WP_138264381.1	WP_004606338.1	Prodigal_1411|G10_14050	WP_076777928.1	WP_006439104.1	WP_159751821.1	Prodigal_2470|C-25_24670
OG0000704	2840400706	2854068883	WP_138264375.1	WP_004607189.1	Prodigal_1396|G10_13900	WP_076777952.1		WP_159749516.1, WP_159751597.1	Prodigal_2401|C-25_23980
OG0000705	2840400708	2854068880	WP_138264262.1	WP_004607191.1	Prodigal_1395|G10_13890	WP_076777958.1	WP_006440205.1	WP_159751600.1	Prodigal_2565|C-25_25620
OG0000706	2840400709	2854067238	WP_138264260.1	WP_004607193.1	Prodigal_1393|G10_13870	WP_076777960.1	WP_006440201.1	WP_159751602.1	Prodigal_2563|C-25_25600
OG0000707	2840400710	2854067239	WP_138264259.1	WP_004607194.1	Prodigal_1392|G10_13860	WP_076780926.1	WP_006440200.1	WP_159751603.1	Prodigal_2562|C-25_25590
OG0000708	2840400711	2854067240	WP_006443847.1	WP_004607195.1	Prodigal_1391|G10_13850	WP_076777961.1	WP_006440198.1	WP_159751604.1	Prodigal_2561|C-25_25580
OG0000709	2840400712	2854067241	WP_138264258.1	WP_009249008.1	Prodigal_1390|G10_13840	WP_076777962.1	WP_006440197.1	WP_159756778.1	Prodigal_2560|C-25_25570
OG0000710	2840400748		WP_006442957.1, WP_138263172.1	WP_004608099.1, WP_004608621.1	Prodigal_436|G10_04320		WP_083780566.1		Prodigal_2738|C-25_27350, Prodigal_2739|C-25_27360
OG0000711	2840400759	2854068564	WP_138264332.1	WP_004606614.1	Prodigal_3214|G10_32050	WP_083582722.1	WP_006439241.1	WP_159749473.1	Prodigal_1287|C-25_12840
OG0000712	2840400761	2854068566	WP_138264333.1	WP_039909636.1	Prodigal_3212|G10_32030	WP_076781093.1	WP_006440432.1	WP_159749479.1	Prodigal_1289|C-25_12860
OG0000713	2840400766, 2840401545, 2840402490	2854068063				WP_076779604.1, WP_157888393.1, WP_197682239.1	WP_148881777.1	WP_159750328.1
OG0000714	2840400771	2854068576	WP_138264351.1	WP_004607650.1	Prodigal_3225|G10_32160	WP_076780032.1	WP_006441138.1	WP_159749433.1	Prodigal_1303|C-25_13000
OG0000715	2840400772	2854068577	WP_138264352.1	WP_004607649.1	Prodigal_3226|G10_32170	WP_076780030.1	WP_006441137.1	WP_159749431.1	Prodigal_1304|C-25_13010
OG0000716	2840400773	2854068579	WP_138264353.1	WP_004607648.1	Prodigal_3227|G10_32180	WP_076780028.1	WP_006441136.1	WP_159749429.1	Prodigal_1305|C-25_13020
OG0000717	2840400774	2854068580	WP_006443509.1	WP_004607647.1	Prodigal_3228|G10_32190	WP_076780026.1	WP_040410741.1	WP_159749427.1	Prodigal_1306|C-25_13030
OG0000718	2840400778	2854068584	WP_138264355.1	WP_004607642.1	Prodigal_3233|G10_32240	WP_076780015.1	WP_006440033.1	WP_159749419.1	Prodigal_1311|C-25_13080
OG0000719	2840400779	2854068585	WP_006443514.1	WP_004607641.1	Prodigal_3234|G10_32250	WP_076781127.1	WP_040410352.1	WP_159749417.1	Prodigal_1312|C-25_13090
OG0000720	2840400780	2854068586, 2854068587	WP_138264356.1	WP_004607640.1	Prodigal_3235|G10_32260	WP_083582605.1		WP_159749415.1	Prodigal_1313|C-25_13100
OG0000721	2840400782	2854068589	WP_006443517.1	WP_004607638.1	Prodigal_3237|G10_32280	WP_076780008.1	WP_006439968.1	WP_159749414.1	Prodigal_1315|C-25_13120
OG0000722	2840400784	2854068591	WP_138264358.1	WP_009248382.1	Prodigal_3239|G10_32300	WP_076780004.1	WP_006440914.1	WP_159749410.1	Prodigal_1317|C-25_13140
OG0000723	2840400787	2854068594	WP_138264373.1	WP_004607630.1	Prodigal_3245|G10_32360	WP_076779997.1		WP_159749400.1, WP_159749720.1	Prodigal_1322|C-25_13190
OG0000724	2840400791	2854068598	WP_138264365.1	WP_130574649.1	Prodigal_3248|G10_32390	WP_157888501.1		WP_159749708.1, WP_159756286.1	Prodigal_1326|C-25_13230
OG0000725	2840400796	2854068603	WP_006443534.1	WP_009248393.1	Prodigal_3254|G10_32450	WP_076779984.1	WP_006441176.1	WP_159751498.1	Prodigal_1332|C-25_13290
OG0000726	2840400797	2854068604	WP_138264369.1	WP_050755146.1	Prodigal_3256|G10_32470	WP_076779979.1	WP_006441174.1	WP_159749382.1	Prodigal_1334|C-25_13310
OG0000727	2840400798	2854068605	WP_006443537.1	WP_004607618.1	Prodigal_3257|G10_32480	WP_157888500.1	WP_006439905.1	WP_159749384.1	Prodigal_1335|C-25_13320
OG0000728	2840400803	2854068245	WP_006443544.1	WP_004607610.1	Prodigal_3263|G10_32540	WP_076779973.1		WP_159749361.1, WP_159756280.1	Prodigal_1344|C-25_13410
OG0000729	2840400806	2854067881	WP_006443551.1	WP_004607605.1	Prodigal_3268|G10_32590	WP_173829269.1	WP_006441113.1	WP_159749152.1	Prodigal_1349|C-25_13460
OG0000730	2840400809	2854067877	WP_138264191.1	WP_009248402.1	Prodigal_3269|G10_32600	WP_076781109.1	WP_050754644.1	WP_159749160.1	Prodigal_1352|C-25_13490
OG0000731	2840400814	2854067871	WP_138264188.1	WP_004607599.1	Prodigal_3274|G10_32650	WP_076779956.1	WP_006439986.1	WP_159749167.1	Prodigal_1357|C-25_13540
OG0000732	2840400827	2854067964		WP_004607700.1	Prodigal_1246|G10_12400	WP_076777413.1	WP_040410689.1, WP_148881762.1	WP_159754207.1	Prodigal_2381|C-25_23780
OG0000733	2840400839	2854068491	WP_138262435.1	WP_039909625.1	Prodigal_3111|G10_31020	WP_076780106.1	WP_006440547.1	WP_159749786.1	Prodigal_1232|C-25_12290
OG0000734	2840400840	2854068492	WP_006443299.1	WP_004606502.1	Prodigal_3112|G10_31030	WP_076780104.1	WP_006440546.1	WP_159749784.1	Prodigal_1233|C-25_12300
OG0000735	2840400841	2854068493	WP_138262439.1	WP_004606503.1	Prodigal_3113|G10_31040	WP_076780102.1	WP_006440545.1	WP_159749782.1	Prodigal_1234|C-25_12310
OG0000736	2840400842	2854068494	WP_006443301.1	WP_004606504.1	Prodigal_3114|G10_31050	WP_076780100.1	WP_006440544.1	WP_159749780.1	Prodigal_1235|C-25_12320
OG0000737	2840400844	2854068496	WP_138262445.1	WP_004606506.1	Prodigal_3116|G10_31070	WP_076781136.1	WP_006440543.1	WP_159749776.1	Prodigal_1237|C-25_12340
OG0000738	2840400848	2854068500	WP_138262449.1	WP_004606510.1	Prodigal_3120|G10_31110	WP_076780090.1	WP_006440759.1	WP_159749775.1	Prodigal_1239|C-25_12360
OG0000739	2840400850	2854068502	WP_138262455.1	WP_004606514.1	Prodigal_3124|G10_31150	WP_076780088.1	WP_040410450.1	WP_159749730.1	Prodigal_1243|C-25_12400
OG0000740	2840400853	2854068505	WP_006443315.1	WP_004606517.1	Prodigal_3127|G10_31180	WP_076780086.1	WP_118549033.1	WP_159749685.1	Prodigal_1245|C-25_12420
OG0000741	2840400857	2854068509	WP_006443329.1	WP_004606531.1	Prodigal_3139|G10_31300	WP_076780052.1	WP_006440660.1	WP_159749659.1	Prodigal_1257|C-25_12540
OG0000742	2840400858	2854068510	WP_006444029.1		Prodigal_1053|G10_10470			WP_159750587.1, WP_159751596.1, WP_159753762.1	Prodigal_2174|C-25_21710, Prodigal_925|C-25_09220
OG0000743	2840400862	2854068514		WP_004607464.1	Prodigal_2962|G10_29530	WP_076777253.1	WP_006439026.1	WP_159755084.1	Prodigal_1922|C-25_19190, Prodigal_2541|C-25_25380
OG0000744	2840400864	2854068516		WP_004607462.1	Prodigal_2964|G10_29550	WP_076777254.1	WP_207634914.1	WP_204162856.1	Prodigal_1920|C-25_19170, Prodigal_2542|C-25_25390
OG0000745	2840400868	2854068520	WP_138262468.1	WP_004606535.1	Prodigal_3143|G10_31340	WP_076780048.1	WP_006439137.1, WP_006440193.1		Prodigal_1259|C-25_12560
OG0000746	2840400870	2854068522	WP_138262472.1	WP_004606537.1	Prodigal_3146|G10_31370	WP_076781132.1	WP_040410623.1	WP_159749653.1	Prodigal_1261|C-25_12580
OG0000747	2840400872	2854068524	WP_207670800.1	WP_004606539.1	Prodigal_3148|G10_31390	WP_207649018.1	WP_006441203.1	WP_159749647.1	Prodigal_1262|C-25_12590
OG0000748	2840400948	2854066026	WP_006442726.1	WP_004605702.1, WP_004607667.1	Prodigal_1257|G10_12510, Prodigal_2588|G10_25800	WP_076781000.1		WP_159754144.1
OG0000749	2840400949	2854066025	WP_138263446.1	WP_004605939.1, WP_004607670.1	Prodigal_1116|G10_11100, Prodigal_1259|G10_12530	WP_076778773.1		WP_159754147.1
OG0000750	2840400950	2854066024	WP_006442728.1	WP_004605701.1, WP_004607668.1	Prodigal_1258|G10_12520, Prodigal_2589|G10_25810	WP_076778776.1		WP_159755060.1
OG0000751	2840400954	2854068283	WP_138264533.1	WP_004608595.1	Prodigal_461|G10_04570	WP_076780429.1	WP_006440790.1	WP_159750230.1	Prodigal_1717|C-25_17140
OG0000752	2840400965, 2840402731	2854068410			Prodigal_3183|G10_31740	WP_162274334.1	WP_006439489.1, WP_006439775.1, WP_006440854.1, WP_071585604.1
OG0000753	2840400974	2854068422	WP_006444217.1	WP_004605681.1	Prodigal_903|G10_08980	WP_076779020.1	WP_040410730.1	WP_159752756.1	Prodigal_1873|C-25_18700
OG0000754	2840400975	2854068423	WP_138264647.1	WP_004605680.1	Prodigal_902|G10_08970	WP_033126864.1	WP_006441092.1	WP_159752758.1	Prodigal_1872|C-25_18690
OG0000755	2840400976	2854068424	WP_138264646.1	WP_004605679.1	Prodigal_901|G10_08960	WP_076779023.1	WP_006441091.1	WP_159752760.1	Prodigal_1871|C-25_18680
OG0000756	2840400977	2854068425	WP_040435745.1	WP_039909397.1	Prodigal_900|G10_08950	WP_033126862.1	WP_006441089.1	WP_159752762.1	Prodigal_1870|C-25_18670
OG0000757	2840400978	2854068426	WP_138264645.1	WP_004605677.1	Prodigal_899|G10_08940	WP_076779026.1	WP_006441046.1	WP_159752764.1	Prodigal_1869|C-25_18660
OG0000758	2840400982	2854068430	WP_006444226.1	WP_009248681.1	Prodigal_895|G10_08900	WP_076779034.1	WP_006440274.1	WP_159752770.1	Prodigal_1865|C-25_18620
OG0000759	2840400990	2854068439	WP_138262675.1	WP_004606616.1	Prodigal_1910|G10_19020	WP_076778054.1	WP_006440750.1	WP_159750703.1	Prodigal_2345|C-25_23420
OG0000760	2840401057	2854067631	WP_138262032.1	WP_039909723.1	Prodigal_1023|G10_10170	WP_076778569.1	WP_006440206.1	WP_159752534.1	Prodigal_550|C-25_05470
OG0000761	2840401064	2854067622	WP_138263688.1, WP_138264206.1	WP_004605014.1	Prodigal_1357|G10_13510	WP_076777485.1		WP_159750598.1	Prodigal_2636|C-25_26330
OG0000762	2840401086	2854067949	WP_138264168.1, WP_171031765.1	WP_004607554.1		WP_076776128.1	WP_169302897.1	WP_159751916.1	Prodigal_2763|C-25_27600
OG0000763	2840401161	2854066848	WP_006443241.1	WP_004606417.1	Prodigal_3062|G10_30530	WP_076779585.1	WP_006440484.1	WP_159750069.1	Prodigal_1179|C-25_11760
OG0000764	2840401162	2854066847	WP_006443239.1	WP_004606416.1	Prodigal_3061|G10_30520	WP_076779583.1	WP_006440485.1	WP_159750070.1	Prodigal_1178|C-25_11750
OG0000765	2840401163	2854066846	WP_040435060.1	WP_004606415.1	Prodigal_3060|G10_30510	WP_076779581.1	WP_006440486.1	WP_159750071.1	Prodigal_1177|C-25_11740
OG0000766	2840401168	2854066840	WP_138262349.1	WP_004606412.1	Prodigal_3058|G10_30490	WP_076779574.1	WP_006440487.1	WP_159750092.1	Prodigal_1164|C-25_11610
OG0000767	2840401169	2854066839	WP_171031644.1	WP_009249515.1	Prodigal_3057|G10_30480	WP_076779570.1	WP_006440488.1	WP_159750093.1	Prodigal_1163|C-25_11600
OG0000768	2840401170	2854066838	WP_138263241.1	WP_004606396.1	Prodigal_3042|G10_30330	WP_076779567.1	WP_148881855.1	WP_159750094.1	Prodigal_1162|C-25_11590
OG0000769	2840401172	2854066377, 2854066393, 2854066836		WP_004607829.1	Prodigal_643|G10_06390	WP_083582523.1	WP_148881772.1	WP_159754644.1
OG0000770	2840401177	2854066832	WP_006443179.1	WP_004606379.1	Prodigal_3025|G10_30160	WP_076779499.1	WP_040410588.1	WP_159755614.1	Prodigal_1128|C-25_11250
OG0000771	2840401178	2854066830	WP_207635512.1	WP_025641766.1	Prodigal_3023|G10_30140	WP_033126771.1	WP_006440492.1	WP_207105499.1	Prodigal_1127|C-25_11240
OG0000772	2840401179	2854066829	WP_006443177.1	WP_009249604.1	Prodigal_3022|G10_30130	WP_076779497.1	WP_006440493.1	WP_159755608.1	Prodigal_1126|C-25_11230
OG0000773	2840401180	2854066828	WP_006443176.1	WP_004606376.1	Prodigal_3021|G10_30120	WP_076779495.1	WP_118549961.1	WP_159755605.1	Prodigal_1125|C-25_11220
OG0000774	2840401192		WP_138262133.1	WP_004605133.1	Prodigal_1970|G10_19620, Prodigal_1979|G10_19710	WP_076779298.1	WP_006439245.1	WP_159753062.1	Prodigal_976|C-25_09730
OG0000775	2840401199	2854066824	WP_138262426.1, WP_138263292.1	WP_004607469.1	Prodigal_2957|G10_29480	WP_076779451.1		WP_159750206.1	Prodigal_1114|C-25_11110
OG0000776	2840401201	2854065821, 2854066868	WP_040434979.1	WP_004607511.1	Prodigal_2889|G10_28800	WP_076780363.1		WP_159751710.1	Prodigal_1682|C-25_16790
OG0000777	2840401204	2854066871	WP_138263181.1	WP_009248248.1	Prodigal_2886|G10_28770	WP_076780366.1	WP_006439583.1	WP_159756389.1	Prodigal_1687|C-25_16840
OG0000778	2840401205	2854066872	WP_138263180.1	WP_004607515.1	Prodigal_2885|G10_28760	WP_076780368.1	WP_006439585.1	WP_159750088.1	Prodigal_1688|C-25_16850
OG0000779	2840401206	2854066873	WP_138263179.1	WP_009248247.1	Prodigal_2884|G10_28750	WP_076780370.1	WP_006439588.1	WP_159750089.1	Prodigal_1689|C-25_16860
OG0000780	2840401208	2854066875	WP_138263178.1	WP_004607519.1	Prodigal_2882|G10_28730	WP_076781158.1	WP_006439318.1	WP_159750091.1	Prodigal_1691|C-25_16880
OG0000781	2840401213	2854066880	WP_138263161.1	WP_039909766.1	Prodigal_2812|G10_28030	WP_033124692.1	WP_006440171.1	WP_159756051.1	Prodigal_1706|C-25_17030
OG0000782	2840401214	2854066881	WP_138263160.1	WP_004607408.1	Prodigal_2811|G10_28020	WP_033124693.1	WP_006439663.1	WP_159756048.1	Prodigal_1707|C-25_17040
OG0000783	2840401215	2854066882	WP_138263159.1	WP_004607407.1	Prodigal_2810|G10_28010	WP_033124694.1	WP_006439664.1	WP_159754375.1	Prodigal_1708|C-25_17050
OG0000784	2840401240	2854066911	WP_040435950.1	WP_004607845.1	Prodigal_242|G10_02390	WP_076779416.1	WP_006439592.1	WP_159755516.1	Prodigal_1043|C-25_10400
OG0000785	2840401243	2854066914	WP_006442753.1			WP_076778643.1	WP_006438977.1, WP_006441056.1	WP_159751562.1	Prodigal_1884|C-25_18810, Prodigal_2068|C-25_20650
OG0000786	2840401245	2854066921	WP_138263100.1	WP_009248209.1	Prodigal_2776|G10_27670	WP_076779193.1	WP_006440135.1	WP_159757028.1	Prodigal_1766|C-25_17630
OG0000787	2840401253	2854066929	WP_040435758.1	WP_039909387.1	Prodigal_855|G10_08510	WP_033125167.1	WP_006439764.1	WP_159754035.1	Prodigal_1817|C-25_18140
OG0000788	2840401271	2854066953	WP_040435752.1, WP_138261934.1	WP_004605642.1	Prodigal_866|G10_08610	WP_076779091.1		WP_159753599.1	Prodigal_1831|C-25_18280
OG0000789	2840401272	2854066954	WP_138261933.1, WP_138264484.1	WP_004605643.1	Prodigal_867|G10_08620	WP_076779089.1		WP_159753596.1	Prodigal_1832|C-25_18290
OG0000790	2840401273	2854066955	WP_006444258.1	WP_004605644.1	Prodigal_868|G10_08630	WP_076779088.1	WP_040410695.1	WP_159753593.1	Prodigal_1833|C-25_18300
OG0000791	2840401276	2854066958	WP_040434765.1	WP_004608313.1	Prodigal_2256|G10_22480	WP_076776716.1	WP_006440787.1	WP_159750371.1	Prodigal_691|C-25_06880
OG0000792	2840401278, 2840402610	2854066960, 2854066961		WP_004608535.1	Prodigal_516|G10_05120	WP_076777768.1, WP_076780978.1		WP_159750978.1
OG0000793	2840401286	2854066969	WP_138263452.1	WP_004608160.1	Prodigal_356|G10_03520	WP_076778434.1	WP_006440554.1	WP_159754453.1	Prodigal_810|C-25_08070
OG0000794	2840401289	2854066972	WP_138264529.1	WP_004608586.1	Prodigal_469|G10_04650	WP_076780509.1	WP_006441051.1	WP_159750210.1	Prodigal_911|C-25_09080
OG0000795	2840401290	2854066973	WP_138264528.1	WP_004607321.1	Prodigal_2733|G10_27240	WP_076780510.1	WP_006440961.1	WP_159750248.1	Prodigal_2277|C-25_22740
OG0000796	2840401291	2854066974	WP_138264527.1	WP_082210543.1	Prodigal_2732|G10_27230	WP_083582630.1	WP_083780568.1	WP_159750249.1	Prodigal_910|C-25_09070
OG0000797	2840401292	2854066975	WP_138264526.1	WP_004607319.1	Prodigal_2731|G10_27220	WP_076780515.1	WP_040410691.1	WP_159756426.1	Prodigal_909|C-25_09060
OG0000798	2840401293	2854066976	WP_138264525.1	WP_004607318.1	Prodigal_2730|G10_27210	WP_076780517.1	WP_006440884.1	WP_159750250.1	Prodigal_908|C-25_09050
OG0000799	2840401294	2854066977	WP_138264524.1	WP_004607317.1	Prodigal_2729|G10_27200	WP_076780519.1	WP_006440802.1	WP_159750251.1	Prodigal_907|C-25_09040
OG0000800	2840401295	2854066978	WP_138263923.1, WP_138264523.1	WP_004607316.1	Prodigal_2728|G10_27190	WP_076780522.1		WP_159756429.1	Prodigal_906|C-25_09030
OG0000801	2840401301	2854066984	WP_138264518.1	WP_004607309.1	Prodigal_2721|G10_27120	WP_076780535.1	WP_006439709.1	WP_159750258.1	Prodigal_900|C-25_08970
OG0000802	2840401302	2854066985	WP_006444978.1	WP_004607308.1	Prodigal_2720|G10_27110	WP_083582632.1	WP_006439710.1	WP_204162709.1	Prodigal_899|C-25_08960
OG0000803	2840401303	2854066986	WP_083790665.1	WP_082210542.1	Prodigal_2719|G10_27100	WP_083582634.1	WP_083780550.1	WP_159750259.1	Prodigal_898|C-25_08950
OG0000804	2840401305	2854066988	WP_006444981.1	WP_004607305.1	Prodigal_2718|G10_27090	WP_076780537.1	WP_006439713.1	WP_159756435.1	Prodigal_897|C-25_08940
OG0000805	2840401306	2854066989	WP_006444982.1	WP_004607304.1	Prodigal_2717|G10_27080	WP_076780539.1	WP_006439714.1	WP_159750260.1	Prodigal_896|C-25_08930
OG0000806	2840401311	2854066994	WP_006444127.1	WP_004606639.1	Prodigal_1887|G10_18790	WP_076780544.1	WP_006439594.1	WP_159750707.1	Prodigal_892|C-25_08890
OG0000807	2840401313	2854066995	WP_004607300.1	WP_004607300.1	Prodigal_2715|G10_27060	WP_076780546.1	WP_006440495.1	WP_159750265.1	Prodigal_891|C-25_08880
OG0000808	2840401314	2854066996	WP_006444996.1	WP_004607299.1	Prodigal_2714|G10_27050	WP_076780547.1	WP_006440496.1	WP_159750266.1	Prodigal_890|C-25_08870
OG0000809	2840401315	2854066997	WP_006444997.1	WP_004607298.1	Prodigal_2713|G10_27040	WP_076780549.1	WP_006440497.1	WP_159750267.1	Prodigal_889|C-25_08860
OG0000810	2840401316	2854066998	WP_006444998.1	WP_004607297.1	Prodigal_2712|G10_27030	WP_076780551.1	WP_006440498.1	WP_159750268.1	Prodigal_888|C-25_08850
OG0000811	2840401317	2854066999	WP_040435979.1	WP_009248182.1	Prodigal_2711|G10_27020	WP_076780553.1	WP_006440499.1	WP_159750269.1	Prodigal_887|C-25_08840
OG0000812	2840401318	2854067000	WP_004607295.1	WP_004607295.1	Prodigal_2710|G10_27010	WP_076780555.1	WP_006440500.1	WP_159750270.1	Prodigal_886|C-25_08830
OG0000813	2840401319	2854067001	WP_004607294.1	WP_004607294.1	Prodigal_2709|G10_27000	WP_076780556.1	WP_006440501.1	WP_159750271.1	Prodigal_885|C-25_08820
OG0000814	2840401320	2854067002	WP_006445001.1	WP_004607293.1	Prodigal_2708|G10_26990	WP_076780558.1	WP_006440502.1	WP_159750272.1	Prodigal_884|C-25_08810
OG0000815	2840401321	2854067003	WP_006445002.1	WP_004607292.1	Prodigal_2707|G10_26980	WP_033124779.1	WP_040410589.1	WP_159750273.1	Prodigal_883|C-25_08800
OG0000816	2840401322	2854067004	WP_006445003.1	WP_004607291.1	Prodigal_2706|G10_26970	WP_076780560.1	WP_006440504.1	WP_159750274.1	Prodigal_882|C-25_08790
OG0000817	2840401323	2854067005	WP_006445004.1	WP_004607290.1	Prodigal_2705|G10_26960	WP_076780562.1	WP_040410590.1	WP_006445004.1	Prodigal_881|C-25_08780
OG0000818	2840401324	2854067006	WP_006445005.1	WP_004607289.1	Prodigal_2704|G10_26950	WP_033124782.1	WP_006440506.1	WP_016220065.1	Prodigal_880|C-25_08770
OG0000819	2840401325	2854067007	WP_040435981.1	WP_025642230.1	Prodigal_2703|G10_26940	WP_171031493.1	WP_006440507.1	WP_159750275.1	Prodigal_879|C-25_08760
OG0000820	2840401326	2854067009	WP_040435982.1	WP_004607287.1	Prodigal_2702|G10_26930	WP_076780563.1	WP_006440508.1	WP_159750276.1	Prodigal_878|C-25_08750
OG0000821	2840401327	2854067010	WP_006427396.1	WP_004607286.1	Prodigal_2701|G10_26920	WP_016220062.1	WP_006440509.1	WP_016220062.1	Prodigal_877|C-25_08740
OG0000822	2840401328	2854067011	WP_006445008.1	WP_004607285.1	Prodigal_2700|G10_26910	WP_076780565.1	WP_006440511.1	WP_159750277.1	Prodigal_876|C-25_08730
OG0000823	2840401329	2854067012	WP_006445009.1	WP_004607284.1	Prodigal_2699|G10_26900	WP_076780567.1	WP_006440512.1	WP_159750278.1	Prodigal_875|C-25_08720
OG0000824	2840401330	2854067013	WP_040435983.1	WP_009248180.1	Prodigal_2698|G10_26890	WP_033124787.1	WP_040410591.1	WP_159750279.1	Prodigal_874|C-25_08710
OG0000825	2840401331	2854067014	WP_006445011.1	WP_004607282.1	Prodigal_2697|G10_26880	WP_076780568.1	WP_006440515.1	WP_159750280.1	Prodigal_873|C-25_08700
OG0000826	2840401332	2854067015	WP_006445012.1	WP_004607281.1	Prodigal_2696|G10_26870	WP_076780570.1	WP_006440516.1	WP_159750281.1	Prodigal_872|C-25_08690
OG0000827	2840401333	2854067016	WP_006445013.1	WP_004607280.1	Prodigal_2695|G10_26860	WP_076780571.1	WP_006440517.1	WP_159750282.1	Prodigal_871|C-25_08680
OG0000828	2840401334	2854067017	WP_006445014.1	WP_004607279.1	Prodigal_2694|G10_26850	WP_076780573.1	WP_006440518.1	WP_159750283.1	Prodigal_870|C-25_08670
OG0000829	2840401335	2854067018	WP_006445015.1	WP_004607278.1	Prodigal_2693|G10_26840	WP_076780575.1	WP_006440519.1	WP_159750284.1	Prodigal_869|C-25_08660
OG0000830	2840401336	2854067019	WP_138264121.1	WP_004607277.1	Prodigal_2692|G10_26830	WP_076780577.1	WP_006440520.1	WP_159750285.1	Prodigal_868|C-25_08650
OG0000831	2840401338	2854067021	WP_006445018.1	WP_004607275.1	Prodigal_2690|G10_26810	WP_004607275.1	WP_040410592.1	WP_004607275.1	Prodigal_866|C-25_08630
OG0000832	2840401339	2854067022	WP_040436058.1	WP_004607273.1	Prodigal_2689|G10_26800	WP_076780581.1	WP_040410593.1	WP_159750287.1	Prodigal_864|C-25_08610
OG0000833	2840401340	2854067023	WP_004607272.1	WP_004607272.1	Prodigal_2688|G10_26790	WP_033124796.1	WP_006440523.1	WP_004607272.1	Prodigal_863|C-25_08600
OG0000834	2840401342	2854067025	WP_040435987.1	WP_025642246.1	Prodigal_2686|G10_26770	WP_033124798.1	WP_006440525.1	WP_159750289.1	Prodigal_861|C-25_08580
OG0000835	2840401343	2854067026	WP_006445022.1	WP_004607269.1	Prodigal_2685|G10_26760	WP_076780585.1	WP_006440526.1	WP_159750290.1	Prodigal_860|C-25_08570
OG0000836	2840401346	2854067030	WP_138264115.1	WP_004607258.1	Prodigal_2674|G10_26650	WP_076779259.1, WP_083582745.1		WP_159756438.1	Prodigal_855|C-25_08520
OG0000837	2840401348	2854067032	WP_006445042.1	WP_004607255.1	Prodigal_2671|G10_26620	WP_076780595.1	WP_006440706.1	WP_159750297.1	Prodigal_852|C-25_08490
OG0000838	2840401358	2854067045	WP_138264566.1	WP_039909678.1	Prodigal_2425|G10_24170	WP_033127014.1	WP_148881882.1	WP_159754138.1	Prodigal_1770|C-25_17670
OG0000839	2840401362	2854067050	WP_138264583.1	WP_004606832.1	Prodigal_2421|G10_24130	WP_076781038.1	WP_006440530.1	WP_159753967.1	Prodigal_1774|C-25_17710
OG0000840	2840401365	2854067054	WP_138264616.1	WP_004605219.1	Prodigal_793|G10_07890	WP_033127030.1	WP_040410440.1	WP_159752937.1	Prodigal_1782|C-25_17790
OG0000841	2840401370	2854067059	WP_006444355.1	WP_004605230.1	Prodigal_800|G10_07960	WP_033127025.1	WP_006440531.1	WP_159752935.1	Prodigal_1790|C-25_17870
OG0000842	2840401371	2854067060	WP_006444354.1	WP_004605231.1	Prodigal_801|G10_07970	WP_033127024.1	WP_040410595.1	WP_159752933.1	Prodigal_1791|C-25_17880
OG0000843	2840401386	2854067142	WP_138264586.1	WP_004605615.1	Prodigal_841|G10_08370	WP_033125174.1	WP_006441093.1	WP_159754055.1	Prodigal_1810|C-25_18070
OG0000844	2840401390	2854065957, 2854066429, 2854067146	WP_138264649.1				WP_006440966.1	WP_016219876.1, WP_159749034.1	Prodigal_2284|C-25_22810
OG0000845	2840401395, 2840402522	2854067151	WP_138263775.1, WP_138264022.1	WP_004605910.1	Prodigal_2577|G10_25690			WP_159753196.1	Prodigal_758|C-25_07550
OG0000846	2840401417	2854067176	WP_006444200.1	WP_004605682.1	Prodigal_2604|G10_25960, Prodigal_904|G10_08990	WP_033126870.1		WP_159752754.1	Prodigal_1878|C-25_18750
OG0000847	2840401419	2854067178	WP_138264096.1	WP_004607225.1	Prodigal_2644|G10_26350	WP_076781184.1	WP_006438951.1	WP_159750176.1	Prodigal_835|C-25_08320
OG0000848	2840401423	2854067182	WP_138264090.1	WP_004607217.1	Prodigal_2636|G10_26270	WP_076778513.1	WP_040410185.1	WP_159756417.1	Prodigal_823|C-25_08200
OG0000849	2840401424	2854067183	WP_138264089.1	WP_004607216.1	Prodigal_2635|G10_26260	WP_076778511.1	WP_006438954.1	WP_159750183.1	Prodigal_822|C-25_08190
OG0000850	2840401425	2854067184	WP_006445086.1	WP_004607214.1	Prodigal_2633|G10_26240	WP_076778509.1	WP_006438955.1	WP_159750185.1	Prodigal_821|C-25_08180
OG0000851	2840401427	2854067186	WP_138264088.1	WP_004607212.1	Prodigal_2631|G10_26220	WP_076778505.1	WP_006440839.1	WP_159750187.1	Prodigal_819|C-25_08160
OG0000852	2840401468	2854067378	WP_138264078.1	WP_004605542.1	Prodigal_18|G10_00160	WP_076778186.1, WP_076779795.1		WP_159749353.1	Prodigal_1418|C-25_14150
OG0000853	2840401483	2854067362	WP_006442855.1	WP_039909758.1	Prodigal_2772|G10_27630	WP_076780610.1	WP_006439436.1	WP_159757086.1	Prodigal_841|C-25_08380
OG0000854	2840401489	2854067357	WP_138264062.1	WP_004605574.1	Prodigal_43|G10_00410	WP_076779745.1	WP_006441141.1	WP_159749540.1	Prodigal_1449|C-25_14460
OG0000855	2840401490	2854067356	WP_006444664.1	WP_004605576.1	Prodigal_45|G10_00430	WP_076779741.1	WP_040410742.1	WP_159749550.1	Prodigal_1450|C-25_14470
OG0000856	2840401491	2854067355	WP_006444663.1	WP_004605578.1	Prodigal_46|G10_00440	WP_076781103.1	WP_006441149.1	WP_159749524.1	Prodigal_1451|C-25_14480
OG0000857	2840401497	2854067346	WP_138261988.1, WP_138262361.1, WP_138264016.1	WP_004607727.1	Prodigal_1164|G10_11580	WP_076779953.1			Prodigal_1360|C-25_13570
OG0000858	2840401526	2854068041	WP_138264043.1	WP_039909733.1	Prodigal_60|G10_00580	WP_076780148.1	WP_006439797.1	WP_159756099.1	Prodigal_1458|C-25_14550
OG0000859	2840401536	2854068053	WP_006441916.1	WP_130574589.1	Prodigal_296|G10_02920	WP_076781019.1	WP_006441153.1	WP_159751053.1	Prodigal_1916|C-25_19130
OG0000860	2840401537	2854068054, 2854068055	WP_138262003.1	WP_004604864.1	Prodigal_298|G10_02940	WP_076781021.1		WP_159757045.1	Prodigal_1908|C-25_19050
OG0000861	2840401552	2854068070	WP_006444619.1	WP_009248924.1	Prodigal_77|G10_00750	WP_076780175.1	WP_006441151.1	WP_159755959.1	Prodigal_1501|C-25_14980
OG0000862	2840401553	2854068071	WP_138264029.1	WP_004607145.1	Prodigal_76|G10_00740	WP_076780174.1	WP_006440982.1	WP_159755962.1	Prodigal_1500|C-25_14970
OG0000863	2840401554	2854068072	WP_138264030.1	WP_004607144.1	Prodigal_75|G10_00730	WP_076780172.1	WP_006440981.1	WP_159755965.1	Prodigal_1499|C-25_14960
OG0000864	2840401556	2854068074	WP_138264028.1	WP_004607150.1	Prodigal_81|G10_00790	WP_076780184.1	WP_006441052.1	WP_159755948.1	Prodigal_1505|C-25_15020
OG0000865	2840401560, 2840402130	2854068080		WP_004607248.1	Prodigal_2665|G10_26560	WP_076778289.1, WP_076778538.1, WP_076779765.1			Prodigal_1901|C-25_18980
OG0000866	2840401581	2854068103, 2854068858	WP_138262659.1	WP_004604785.1	Prodigal_2064|G10_20560	WP_076777356.1		WP_159751844.1	Prodigal_2842|C-25_28390
OG0000867	2840401584	2854068106	WP_138264445.1	WP_004605130.1	Prodigal_1981|G10_19730	WP_076777564.1	WP_006441068.1	WP_159757781.1	Prodigal_116|C-25_01150
OG0000868	2840401593	2854068116	WP_006444773.1	WP_004607911.1	Prodigal_183|G10_01800	WP_076780256.1	WP_006440974.1	WP_159750085.1	Prodigal_1627|C-25_16240
OG0000869	2840401594	2854068117	WP_006444774.1	WP_004607910.1	Prodigal_184|G10_01810	WP_076780258.1	WP_006440975.1	WP_159750084.1	Prodigal_1628|C-25_16250
OG0000870	2840401597	2854068120	WP_082912677.1	WP_009247925.1	Prodigal_187|G10_01840	WP_022319077.1	WP_006438960.1	WP_159750081.1	Prodigal_1631|C-25_16280
OG0000871	2840401602	2854068125	WP_138262217.1	WP_004607902.1	Prodigal_192|G10_01890	WP_076780273.1	WP_006440665.1	WP_159751707.1	Prodigal_1638|C-25_16350
OG0000872	2840401605	2854068128	WP_171031618.1	WP_039909897.1	Prodigal_195|G10_01920	WP_076780278.1	WP_040410350.1	WP_159751704.1	Prodigal_1642|C-25_16390
OG0000873	2840401619	2854068142	WP_138264179.1	WP_004607587.1	Prodigal_3285|G10_32760		WP_006439624.1, WP_050754692.1	WP_159756042.1, WP_159757244.1
OG0000874	2840401658	2854068160	WP_138264534.1	WP_004608597.1	Prodigal_460|G10_04560	WP_076781069.1		WP_159752102.1	Prodigal_1059|C-25_10560, Prodigal_2377|C-25_23740
OG0000875	2840401661	2854068163	WP_138262184.1	WP_004607872.1	Prodigal_216|G10_02130	WP_076779439.1	WP_006439965.1	WP_159755555.1	Prodigal_1057|C-25_10540
OG0000876	2840401664	2854068167	WP_138262183.1	WP_004607868.1	Prodigal_220|G10_02170	WP_076779434.1	WP_040410471.1	WP_159755546.1	Prodigal_1054|C-25_10510
OG0000877	2840401668	2854068172	WP_006444847.1	WP_004607854.1	Prodigal_234|G10_02310	WP_076779428.1	WP_006440537.1	WP_159755534.1	Prodigal_1051|C-25_10480
OG0000878	2840401672	2854068176	WP_138262177.1	WP_004607849.1	Prodigal_239|G10_02360	WP_076779420.1	WP_040410632.1	WP_159757209.1	Prodigal_1046|C-25_10430
OG0000879	2840401678	2854068182, 2854068183	WP_040435952.1	WP_004607841.1	Prodigal_246|G10_02430		WP_040410474.1	WP_159755115.1	Prodigal_1040|C-25_10370
OG0000880	2840401682	2854068187	WP_138263900.1	WP_004606240.1	Prodigal_1502|G10_14950	WP_076777257.1	WP_040410181.1	WP_159750979.1	Prodigal_2546|C-25_25430
OG0000881	2840401685	2854068190	WP_138264637.1	WP_004606259.1	Prodigal_1485|G10_14780	WP_076779316.1	WP_006440770.1	WP_159752584.1	Prodigal_628|C-25_06250
OG0000882	2840401686	2854068191	WP_138264630.1	WP_039909875.1	Prodigal_1175|G10_11690	WP_076779314.1	WP_006441192.1	WP_159753699.1	Prodigal_41|C-25_00400
OG0000883	2840401694	2854068199	WP_138262151.1	WP_004607831.1	Prodigal_256|G10_02530	WP_076779387.1	WP_006438974.1	WP_159754650.1	Prodigal_1026|C-25_10230
OG0000884	2840401720			WP_002569164.1, WP_003819042.1, WP_004605045.1	Prodigal_507|G10_05030	WP_002590558.1, WP_076778842.1		WP_002569164.1, WP_159752871.1
OG0000885	2840401723, 2840402307			WP_004605287.1		WP_076780964.1	WP_040410246.1	WP_159750564.1, WP_159750992.1, WP_159754052.1, WP_204162841.1
OG0000886	2840401779	2854067394, 2854068394		WP_004607239.1, WP_004607242.1	Prodigal_2657|G10_26480, Prodigal_2660|G10_26510	WP_076778812.1		WP_159753268.1
OG0000887	2840401784	2854068389	WP_171031737.1	WP_039909734.1	Prodigal_84|G10_00820	WP_076781140.1	WP_006440901.1	WP_204162805.1	Prodigal_1507|C-25_15040
OG0000888	2840401786	2854068387	WP_006444607.1	WP_004607156.1	Prodigal_87|G10_00850	WP_033125808.1	WP_006441164.1	WP_159749020.1	Prodigal_1510|C-25_15070
OG0000889	2840401787	2854068386	WP_138262864.1	WP_004607157.1	Prodigal_88|G10_00860	WP_076780189.1	WP_006441165.1	WP_159749018.1	Prodigal_1511|C-25_15080
OG0000890	2840401792	2854068380	WP_138262859.1	WP_004607162.1	Prodigal_93|G10_00910	WP_076780196.1	WP_006440541.1	WP_159749008.1	Prodigal_1515|C-25_15120
OG0000891	2840401794	2854068378	WP_138262857.1	WP_004607164.1	Prodigal_95|G10_00930	WP_076780200.1	WP_006440542.1	WP_159749004.1	Prodigal_1517|C-25_15140
OG0000892	2840401797	2854068375	WP_138264724.1	WP_004607171.1	Prodigal_101|G10_00990	WP_076779626.1	WP_006441198.1	WP_159748994.1	Prodigal_1521|C-25_15180
OG0000893	2840401798	2854068374	WP_006444584.1	WP_009248936.1	Prodigal_102|G10_01000	WP_076779623.1	WP_006441197.1	WP_159748992.1	Prodigal_1522|C-25_15190
OG0000894	2840401799	2854068373	WP_006444583.1	WP_004607173.1	Prodigal_103|G10_01010	WP_076779621.1	WP_040410758.1	WP_159748990.1	Prodigal_1523|C-25_15200
OG0000895	2840401815	2854068355	WP_138263546.1	WP_130574622.1	Prodigal_1648|G10_16400		WP_006439987.1, WP_040410224.1	WP_159751326.1	Prodigal_926|C-25_09230
OG0000896	2840401818	2854068352	WP_138264550.1	WP_004605215.1	Prodigal_789|G10_07850	WP_076779169.1	WP_006440767.1	WP_159752947.1	Prodigal_1780|C-25_17770
OG0000897	2840401823	2854068347	WP_138261891.1, WP_138261928.1, WP_207670810.1	WP_004606389.1	Prodigal_3035|G10_30260			WP_159753503.1, WP_159756550.1
OG0000898	2840401824		WP_138263372.1	WP_004608173.1, WP_082210549.1	Prodigal_260|G10_02570, Prodigal_2828|G10_28190	WP_033126585.1		WP_159750072.1, WP_159750675.1
OG0000899	2840401846	2854068326	WP_138263704.1, WP_171031768.1	WP_009249330.1	Prodigal_1511|G10_15040	WP_076777548.1	WP_006440713.1		Prodigal_1676|C-25_16730
OG0000900	2840401847	2854068325	WP_138264434.1	WP_004608033.1	Prodigal_912|G10_09060	WP_076779593.1	WP_040410404.1	WP_159752730.1	Prodigal_1595|C-25_15920
OG0000901	2840401858	2854068314	WP_138261878.1, WP_138263690.1	WP_004607859.1	Prodigal_229|G10_02260		WP_006439000.1	WP_159749750.1	Prodigal_2497|C-25_24940
OG0000902	2840401873	2854068297	WP_006444009.1	WP_009247938.1	Prodigal_162|G10_01590	WP_076777069.1	WP_006441099.1	WP_159755770.1	Prodigal_328|C-25_03250
OG0000903	2840401875	2854068294	WP_138262256.1	WP_004607930.1	Prodigal_164|G10_01610	WP_076778239.1	WP_148881783.1	WP_159757223.1	Prodigal_602|C-25_05990
OG0000904	2840401877	2854068292	WP_138262340.1	WP_004607928.1	Prodigal_166|G10_01630	WP_033126212.1	WP_006440964.1	WP_159755761.1	Prodigal_1609|C-25_16060
OG0000905	2840401878	2854068291	WP_040435938.1	WP_004607927.1	Prodigal_167|G10_01640	WP_033126213.1	WP_006440970.1	WP_159755758.1	Prodigal_1610|C-25_16070
OG0000906	2840401880	2854068289	WP_006444751.1	WP_004607925.1	Prodigal_169|G10_01660	WP_033126215.1	WP_040410706.1	WP_016221384.1	Prodigal_1612|C-25_16090
OG0000907	2840401884	2854068285	WP_138262250.1	WP_004607912.1	Prodigal_182|G10_01790	WP_076780254.1	WP_006439941.1	WP_159754213.1	Prodigal_1625|C-25_16220
OG0000908	2840401973	2854066584, 2854066585				WP_076779171.1		WP_159749810.1, WP_159752081.1, WP_159756866.1	Prodigal_2021|C-25_20180, Prodigal_965|C-25_09620
OG0000909	2840401978	2854066579	WP_138264480.1	WP_004605650.1	Prodigal_874|G10_08690	WP_076779078.1	WP_006440722.1	WP_159754100.1	Prodigal_1839|C-25_18360
OG0000910	2840401980	2854066577	WP_138264477.1	WP_004605654.1	Prodigal_878|G10_08730	WP_076779073.1	WP_006440786.1	WP_159754076.1	Prodigal_1841|C-25_18380
OG0000911	2840401985	2854066574, 2854066575	WP_138264638.1	WP_039909392.1	Prodigal_885|G10_08800	WP_076779060.1		WP_159752792.1	Prodigal_1847|C-25_18440
OG0000912	2840401989	2854066570	WP_006444232.1	WP_004605666.1	Prodigal_889|G10_08840	WP_076779049.1, WP_157888484.1		WP_159752784.1	Prodigal_1851|C-25_18480
OG0000913	2840401993	2854066566	WP_138264642.1	WP_004605671.1	Prodigal_893|G10_08880	WP_076779039.1	WP_006438966.1	WP_159752776.1	Prodigal_1855|C-25_18520
OG0000914	2840402030, 2840402036	2854065699, 2854065706	WP_006444939.1			WP_076776229.1	WP_006439036.1, WP_006439563.1	WP_159750351.1
OG0000915	2840402050	2854065744	WP_006441812.1	WP_004606973.1	Prodigal_1020|G10_10140	WP_076778574.1		WP_159751951.1, WP_159751953.1	Prodigal_552|C-25_05490
OG0000916	2840402052	2854065746	WP_138262031.1	WP_004606969.1	Prodigal_1024|G10_10180	WP_076778567.1	WP_040410434.1	WP_159752531.1	Prodigal_549|C-25_05460
OG0000917	2840402064	2854065759	WP_138263586.1	WP_004606136.1	Prodigal_1600|G10_15920	WP_076777363.1	WP_006441059.1	WP_159751211.1	Prodigal_2833|C-25_28300
OG0000918	2840402065	2854065760	WP_138263140.1	WP_004607404.1	Prodigal_2808|G10_27990	WP_076780433.1	WP_040410713.1	WP_159750193.1	Prodigal_1718|C-25_17150
OG0000919	2840402066	2854065761	WP_171031669.1	WP_004607403.1	Prodigal_2807|G10_27980	WP_076780435.1	WP_006441029.1	WP_159750194.1	Prodigal_1719|C-25_17160
OG0000920	2840402074	2854065829				WP_076778107.1, WP_076778448.1, WP_076779575.1		WP_159750215.1	Prodigal_1182|C-25_11790, Prodigal_2296|C-25_22930, Prodigal_585|C-25_05820
OG0000921	2840402079	2854065833	WP_138262792.1	WP_004607691.1	Prodigal_1252|G10_12460	WP_076776861.1	WP_148881881.1	WP_159752222.1	Prodigal_417|C-25_04140
OG0000922	2840402098	2854065866	WP_040434858.1	WP_004607657.1	Prodigal_3218|G10_32090	WP_076779666.1	WP_006440896.1	WP_159749467.1	Prodigal_1292|C-25_12890
OG0000923	2840402113	2854065882	WP_040434610.1	WP_009249617.1	Prodigal_1871|G10_18630	WP_076777241.1	WP_006440034.1	WP_159750719.1	Prodigal_189|C-25_01880
OG0000924	2840402118	2854065888	WP_006442090.1	WP_004604998.1	Prodigal_1342|G10_13360	WP_076777016.1	WP_148881867.1	WP_159751563.1	Prodigal_357|C-25_03540
OG0000925	2840402125	2854065895	WP_138264624.1	WP_004607878.1	Prodigal_211|G10_02080	WP_076777244.1	WP_006439975.1	WP_159751532.1	Prodigal_2531|C-25_25280
OG0000926	2840402135	2854065897	WP_138263094.1	WP_004607365.1	Prodigal_2774|G10_27650	WP_076780608.1	WP_006439438.1	WP_159754192.1	Prodigal_843|C-25_08400
OG0000927	2840402143	2854065905	WP_138262834.1	WP_009249660.1	Prodigal_1338|G10_13320	WP_076778027.1	WP_006440656.1	WP_159751565.1	Prodigal_2358|C-25_23550
OG0000928	2840402146	2854065908	WP_138262703.1	WP_004604741.1	Prodigal_2107|G10_20990	WP_076778102.1	WP_040410675.1	WP_159750524.1	Prodigal_2319|C-25_23160
OG0000929	2840402147	2854065909	WP_138262701.1	WP_004604742.1	Prodigal_2106|G10_20980	WP_076778100.1	WP_040410699.1	WP_159750525.1	Prodigal_2320|C-25_23170
OG0000930	2840402148	2854065910	WP_006442145.1	WP_004604743.1	Prodigal_2105|G10_20970	WP_076778098.1	WP_006440711.1	WP_159750526.1	Prodigal_2321|C-25_23180
OG0000931	2840402149	2854065911	WP_006442144.1	WP_004604744.1	Prodigal_2104|G10_20960	WP_076778095.1	WP_040410625.1	WP_159750527.1	Prodigal_2322|C-25_23190
OG0000932	2840402151	2854065913	WP_006442141.1	WP_004604746.1	Prodigal_2102|G10_20940	WP_076778093.1	WP_006440913.1	WP_159756480.1	Prodigal_2324|C-25_23210
OG0000933	2840402152	2854065914	WP_006442140.1	WP_004604747.1	Prodigal_2101|G10_20930	WP_033125870.1	WP_006440121.1	WP_159750529.1	Prodigal_2325|C-25_23220
OG0000934	2840402153	2854065915	WP_138262838.1	WP_004604748.1	Prodigal_2100|G10_20920	WP_076778090.1	WP_006440123.1	WP_159750530.1	Prodigal_2326|C-25_23230
OG0000935	2840402155	2854065917	WP_006442137.1	WP_004604750.1	Prodigal_2098|G10_20900	WP_076778086.1	WP_083780557.1	WP_159750532.1	Prodigal_2328|C-25_23250
OG0000936	2840402156	2854065918	WP_006442136.1	WP_004604751.1	Prodigal_2097|G10_20890	WP_076778083.1	WP_006440128.1	WP_159750533.1	Prodigal_2329|C-25_23260
OG0000937	2840402157	2854065919	WP_138262699.1	WP_004604752.1	Prodigal_2096|G10_20880	WP_076778081.1	WP_006440078.1	WP_159752024.1	Prodigal_2330|C-25_23270
OG0000938	2840402158	2854065921	WP_138262697.1	WP_004604753.1	Prodigal_2095|G10_20870	WP_076778079.1	WP_006440079.1	WP_159752023.1	Prodigal_2331|C-25_23280
OG0000939	2840402160	2854065923	WP_138262687.1	WP_009248642.1	Prodigal_2088|G10_20800	WP_076778075.1	WP_006440107.1	WP_159752018.1	Prodigal_2333|C-25_23300
OG0000940	2840402161	2854065924	WP_171031650.1	WP_130574674.1	Prodigal_2087|G10_20790	WP_076778072.1	WP_040410424.1	WP_159752017.1	Prodigal_2334|C-25_23310
OG0000941	2840402162	2854065925	WP_138262685.1	WP_039909173.1	Prodigal_2086|G10_20780	WP_076778070.1	WP_040410425.1	WP_159752016.1	Prodigal_2335|C-25_23320
OG0000942	2840402163	2854065926	WP_006442125.1	WP_009248639.1	Prodigal_2085|G10_20770	WP_076778068.1	WP_040410426.1	WP_159752015.1	Prodigal_2336|C-25_23330
OG0000943	2840402165	2854065928	WP_006442123.1	WP_004604767.1	Prodigal_2083|G10_20750	WP_033125856.1	WP_006438971.1	WP_159752013.1	Prodigal_2338|C-25_23350
OG0000944	2840402166	2854065929	WP_138262683.1	WP_004604768.1	Prodigal_2082|G10_20740	WP_076778064.1	WP_006438972.1	WP_159752012.1	Prodigal_2339|C-25_23360
OG0000945	2840402172	2854065937	WP_006442111.1	WP_004604775.1	Prodigal_2074|G10_20660	WP_076778048.1	WP_006441042.1	WP_159752007.1	Prodigal_2348|C-25_23450
OG0000946	2840402173	2854065938	WP_138262671.1, WP_138263463.1	WP_004604776.1	Prodigal_2073|G10_20650	WP_076778046.1		WP_159756872.1	Prodigal_2349|C-25_23460
OG0000947	2840402174	2854065939	WP_006442109.1	WP_004604777.1	Prodigal_2072|G10_20640	WP_076778044.1	WP_006440085.1	WP_159752006.1	Prodigal_2350|C-25_23470
OG0000948	2840402175	2854065940	WP_138262669.1	WP_004604778.1	Prodigal_2071|G10_20630	WP_076778042.1		WP_159754730.1, WP_159756869.1	Prodigal_2351|C-25_23480
OG0000949	2840402177	2854065942	WP_138262657.1	WP_004604786.1	Prodigal_2063|G10_20550	WP_076778025.1	WP_006440667.1	WP_159752004.1	Prodigal_2359|C-25_23560
OG0000950	2840402178	2854065943	WP_138262655.1	WP_004604787.1	Prodigal_2062|G10_20540	WP_076780933.1	WP_006440270.1	WP_159752003.1	Prodigal_2360|C-25_23570
OG0000951	2840402179	2854065944	WP_006443674.1	WP_004605010.1	Prodigal_1354|G10_13480	WP_076778022.1	WP_006439468.1	WP_159750594.1	Prodigal_2361|C-25_23580
OG0000952	2840402182	2854065948	WP_147570372.1	WP_009249647.1	Prodigal_1362|G10_13560	WP_157888426.1	WP_040410441.1	WP_159756486.1	Prodigal_2365|C-25_23620
OG0000953	2840402183	2854065949	WP_040435647.1	WP_009249646.1	Prodigal_1363|G10_13570	WP_076778007.1	WP_006440196.1	WP_204162714.1	Prodigal_2366|C-25_23630
OG0000954	2840402189	2854067275		WP_004607977.1		WP_072525215.1		WP_120481501.1, WP_159749963.1, WP_159751690.1, WP_159753829.1	Prodigal_1014|C-25_10110
OG0000955	2840402200	2854067843	WP_040435459.1	WP_039909360.1	Prodigal_731|G10_07270	WP_076776285.1	WP_050754662.1	WP_159752989.1	Prodigal_2040|C-25_20370
OG0000956	2840402206	2854067836	WP_138262978.1	WP_004605501.1	Prodigal_749|G10_07450	WP_076780992.1	WP_006440006.1	WP_159752983.1	Prodigal_2047|C-25_20440
OG0000957	2840402209	2854067833	WP_006442650.1	WP_004605504.1	Prodigal_752|G10_07480	WP_076780990.1	WP_207634922.1	WP_159752977.1	Prodigal_2050|C-25_20470
OG0000958	2840402210	2854067832	WP_006442649.1	WP_004605505.1	Prodigal_753|G10_07490	WP_076778674.1	WP_006440011.1	WP_159752975.1	Prodigal_2051|C-25_20480
OG0000959	2840402211	2854067831	WP_138262974.1	WP_039909365.1	Prodigal_754|G10_07500	WP_083582699.1	WP_006440012.1	WP_159756971.1	Prodigal_2052|C-25_20490
OG0000960	2840402212	2854067830	WP_006442647.1	WP_009248757.1	Prodigal_755|G10_07510	WP_076778670.1	WP_006440013.1	WP_159752973.1	Prodigal_2053|C-25_20500
OG0000961	2840402214	2854067827	WP_138262970.1	WP_004605509.1	Prodigal_757|G10_07530	WP_076778666.1	WP_006440018.1	WP_159752969.1	Prodigal_2055|C-25_20520
OG0000962	2840402215	2854067826	WP_138262967.1	WP_009248754.1	Prodigal_758|G10_07540	WP_076778664.1	WP_006440019.1	WP_159752967.1	Prodigal_2056|C-25_20530
OG0000963	2840402216	2854067825	WP_138262965.1	WP_004605511.1	Prodigal_759|G10_07550	WP_076778661.1	WP_006440020.1	WP_159752965.1	Prodigal_2057|C-25_20540
OG0000964	2840402230	2854067754	WP_006442642.1	WP_004605204.1	Prodigal_778|G10_07740	WP_076778659.1	WP_006439960.1	WP_159752963.1	Prodigal_2060|C-25_20570
OG0000965	2840402231	2854067753	WP_138262963.1	WP_004605205.1	Prodigal_779|G10_07750	WP_076778657.1	WP_006439963.1	WP_159752961.1	Prodigal_2061|C-25_20580
OG0000966	2840402232	2854067752	WP_138264503.1	WP_004606825.1	Prodigal_2416|G10_24080	WP_076778655.1	WP_040410394.1	WP_159753935.1	Prodigal_2062|C-25_20590
OG0000967	2840402235	2854067749	WP_040435801.1	WP_009248784.1	Prodigal_2414|G10_24060	WP_076778653.1	WP_006440260.1	WP_159753917.1	Prodigal_2063|C-25_20600
OG0000968	2840402241	2854067731	WP_040435907.1	WP_004606818.1	Prodigal_2412|G10_24040	WP_076778639.1	WP_006440921.1	WP_159753911.1	Prodigal_2071|C-25_20680
OG0000969	2840402243	2854067729	WP_138264508.1	WP_004606816.1	Prodigal_2410|G10_24020	WP_173829278.1	WP_040410678.1	WP_204162850.1	Prodigal_2073|C-25_20700
OG0000970	2840402246	2854067726	WP_138264561.1	WP_004607798.1	Prodigal_380|G10_03760	WP_076776657.1	WP_040410702.1	WP_159753959.1	Prodigal_2273|C-25_22700
OG0000971	2840402247	2854067725	WP_138264582.1	WP_004607797.1	Prodigal_381|G10_03770	WP_076776658.1	WP_006440963.1	WP_159753957.1	Prodigal_2274|C-25_22710
OG0000972	2840402248	2854067724	WP_138264560.1	WP_004605322.1	Prodigal_116|G10_01130	WP_076780737.1	WP_040410257.1	WP_159753955.1	Prodigal_2275|C-25_22720
OG0000973	2840402250	2854067722	WP_138263122.1	WP_039909760.1	Prodigal_2789|G10_27800	WP_033126998.1	WP_148881868.1	WP_159753419.1	Prodigal_1754|C-25_17510
OG0000974	2840402252	2854067720	WP_138263117.1	WP_004607378.1	Prodigal_2787|G10_27780	WP_076779205.1	WP_040410410.1	WP_159753413.1	Prodigal_1756|C-25_17530
OG0000975	2840402253	2854067719	WP_138263115.1	WP_004607377.1	Prodigal_2786|G10_27770	WP_076779203.1	WP_006440056.1	WP_159753410.1	Prodigal_1757|C-25_17540
OG0000976	2840402255	2854067717	WP_138263111.1	WP_004607375.1	Prodigal_2784|G10_27750	WP_076781043.1	WP_006440059.1	WP_159753404.1	Prodigal_1759|C-25_17560
OG0000977	2840402256	2854067715	WP_138263109.1	WP_009248215.1	Prodigal_2783|G10_27740	WP_076779199.1	WP_006440434.1	WP_159753401.1	Prodigal_1760|C-25_17570
OG0000978	2840402257	2854067714	WP_006442876.1	WP_004607373.1	Prodigal_2782|G10_27730	WP_076779198.1	WP_006438940.1	WP_159757031.1	Prodigal_1761|C-25_17580
OG0000979	2840402259	2854067712	WP_138263107.1	WP_004607371.1	Prodigal_2780|G10_27710	WP_076779195.1	WP_006440437.1	WP_159753395.1	Prodigal_1763|C-25_17600
OG0000980	2840402260	2854067711	WP_138263102.1	WP_004607369.1	Prodigal_2778|G10_27690	WP_033127007.1	WP_006440134.1	WP_159753389.1	Prodigal_1765|C-25_17620
OG0000981	2840402266	2854067705	WP_138263849.1	WP_004608249.1	Prodigal_2325|G10_23170	WP_076776365.1	WP_006439617.1, WP_040410345.1		Prodigal_2089|C-25_20860
OG0000982	2840402273	2854067698	WP_138263886.1	WP_009249145.1	Prodigal_2316|G10_23080	WP_076776379.1, WP_076781012.1	WP_006439609.1		Prodigal_2097|C-25_20940
OG0000983	2840402275	2854067696	WP_138263861.1	WP_004608253.1	Prodigal_2321|G10_23130	WP_076776373.1, WP_076777559.1	WP_006441063.1		Prodigal_2093|C-25_20900
OG0000984	2840402301	2854067670	WP_006442784.1	WP_009249045.1	Prodigal_534|G10_05300	WP_076776205.1	WP_148881806.1	WP_159753464.1	Prodigal_716|C-25_07130
OG0000985	2840402311	2854067660	WP_040435493.1	WP_039909763.1	Prodigal_2802|G10_27930	WP_033126996.1	WP_040410355.1	WP_159755576.1	Prodigal_1752|C-25_17490
OG0000986	2840402318	2854067653	WP_040434504.1	WP_004606989.1	Prodigal_1005|G10_09990	WP_076778315.1	WP_006439705.1	WP_159752556.1	Prodigal_2254|C-25_22510
OG0000987	2840402319	2854067652	WP_138262043.1	WP_004606988.1	Prodigal_1006|G10_10000	WP_076778313.1	WP_006439128.1	WP_159752554.1	Prodigal_2255|C-25_22520
OG0000988	2840402321	2854067650	WP_138262122.1	WP_039909699.1	Prodigal_1008|G10_10020	WP_076778308.1	WP_006441168.1	WP_159752552.1	Prodigal_2258|C-25_22550
OG0000989	2840402322	2854067649	WP_040434644.1	WP_004606984.1	Prodigal_1009|G10_10030	WP_033124288.1	WP_040410747.1	WP_159752550.1	Prodigal_2259|C-25_22560
OG0000990	2840402323	2854067648	WP_138262042.1	WP_004606983.1	Prodigal_1010|G10_10040	WP_076778306.1	WP_006441170.1	WP_159752548.1	Prodigal_2260|C-25_22570
OG0000991	2840402324	2854067647	WP_138262041.1	WP_004606982.1	Prodigal_1011|G10_10050	WP_076778304.1	WP_040410748.1	WP_159752546.1	Prodigal_2261|C-25_22580
OG0000992	2840402325	2854067646	WP_006441797.1	WP_004606981.1	Prodigal_1012|G10_10060	WP_076778302.1	WP_006441172.1	WP_159752544.1	Prodigal_2262|C-25_22590
OG0000993	2840402327	2854067641	WP_138262038.1	WP_004606980.1	Prodigal_1013|G10_10070	WP_076778300.1	WP_040410696.1	WP_159750339.1	Prodigal_2263|C-25_22600
OG0000994	2840402371	2854065808		WP_004605445.1	Prodigal_1230|G10_12240, Prodigal_2178|G10_21700, Prodigal_2837|G10_28280, Prodigal_677|G10_06730			WP_159750466.1, WP_159752379.1
OG0000995	2840402383	2854068874	WP_138262987.1	WP_004605496.1	Prodigal_729|G10_07250	WP_076776279.1	WP_006439227.1	WP_159754414.1	Prodigal_2038|C-25_20350
OG0000996	2840402385	2854068872	WP_138263487.1	WP_004607698.1	Prodigal_1247|G10_12410	WP_076778113.1, WP_076780499.1			Prodigal_2291|C-25_22880, Prodigal_920|C-25_09170
OG0000997	2840402407	2854068857	WP_138262128.1	WP_004608123.1	Prodigal_320|G10_03160	WP_076779258.1	WP_040410366.1	WP_159754201.1	Prodigal_944|C-25_09410
OG0000998	2840402410	2854068854	WP_138262040.1			WP_076778317.1, WP_076778406.1, WP_076778408.1	WP_040410664.1	WP_159750337.1	Prodigal_2253|C-25_22500
OG0000999	2840402415	2854068849	WP_138262152.1	WP_004607832.1	Prodigal_255|G10_02520	WP_076779389.1	WP_006439521.1	WP_159754653.1	Prodigal_1027|C-25_10240
OG0001000	2840402420	2854068844	WP_138262070.1	WP_004605127.1	Prodigal_1984|G10_19760	WP_076780920.1	WP_006440891.1	WP_159751809.1	Prodigal_283|C-25_02800
OG0001001	2840402426	2854068835	WP_006444253.1	WP_004605647.1	Prodigal_871|G10_08660	WP_076779082.1	WP_006441109.1	WP_159754109.1	Prodigal_1836|C-25_18330
OG0001002	2840402432	2854068828	WP_138263482.1	WP_004608510.1	Prodigal_538|G10_05340	WP_076776208.1	WP_006440001.1	WP_159753451.1	Prodigal_715|C-25_07120
OG0001003	2840402435	2854068824	WP_138263728.1	WP_009248849.1	Prodigal_2584|G10_25760	WP_076778425.1	WP_006440165.1	WP_159752993.1	Prodigal_798|C-25_07950
OG0001004	2840402436	2854068823	WP_138263493.1	WP_004608579.1	Prodigal_476|G10_04720	WP_076776202.1	WP_040410401.1	WP_016223439.1	Prodigal_720|C-25_07170
OG0001005	2840402439	2854068820	WP_138263495.1	WP_004608582.1	Prodigal_473|G10_04690	WP_076776197.1	WP_006439656.1	WP_159749225.1	Prodigal_723|C-25_07200
OG0001006	2840402440	2854068819	WP_138263496.1	WP_004608583.1	Prodigal_472|G10_04680	WP_076776195.1	WP_006439655.1	WP_016223442.1	Prodigal_724|C-25_07210
OG0001007	2840402441	2854068818	WP_138263497.1	WP_004608584.1	Prodigal_471|G10_04670	WP_076776194.1	WP_040410485.1	WP_016223443.1	Prodigal_725|C-25_07220
OG0001008	2840402451	2854068808	WP_006445074.1, WP_050765540.1	WP_004606790.1	Prodigal_2381|G10_23730	WP_076778230.1		WP_159752681.1	Prodigal_591|C-25_05880
OG0001009	2840402468	2854068790	WP_138263567.1			WP_157888429.1	WP_006440326.1, WP_040410456.1	WP_159754583.1	Prodigal_1535|C-25_15320, Prodigal_1536|C-25_15330
OG0001010	2840402491	2854068771	WP_006442842.1	WP_004607339.1	Prodigal_2751|G10_27420	WP_076776168.1	WP_006439623.1	WP_159755239.1	Prodigal_741|C-25_07380
OG0001011	2840402492	2854068770	WP_006442843.1	WP_004607340.1	Prodigal_2752|G10_27430	WP_173829271.1	WP_006440935.1	WP_159755242.1	Prodigal_742|C-25_07390
OG0001012	2840402493	2854068769	WP_138263076.1	WP_009248197.1	Prodigal_2753|G10_27440	WP_076776163.1	WP_006440936.1	WP_159755245.1	Prodigal_743|C-25_07400
OG0001013	2840402497	2854068765	WP_171031666.1	WP_004607345.1	Prodigal_2757|G10_27480	WP_076776156.1	WP_040410374.1	WP_159755257.1	Prodigal_747|C-25_07440
OG0001014	2840402498	2854068764	WP_138263082.1	WP_004607346.1	Prodigal_2758|G10_27490	WP_076776153.1	WP_006439658.1	WP_159755260.1	Prodigal_748|C-25_07450
OG0001015	2840402502	2854068760	WP_006442564.1	WP_004606883.1	Prodigal_2464|G10_24560	WP_076776036.1	WP_006439500.1	WP_159756992.1	Prodigal_765|C-25_07620
OG0001016	2840402503	2854068759	WP_006442566.1	WP_004606885.1	Prodigal_2466|G10_24580	WP_076780676.1	WP_040410405.1	WP_159753098.1	Prodigal_766|C-25_07630
OG0001017	2840402505	2854068757	WP_006442567.1	WP_004606886.1	Prodigal_2467|G10_24590	WP_076776031.1	WP_006440161.1	WP_159753100.1	Prodigal_768|C-25_07650
OG0001018	2840402507	2854068755	WP_040435447.1	WP_009248822.1	Prodigal_2469|G10_24610	WP_076780675.1	WP_006439971.1	WP_159753104.1	Prodigal_770|C-25_07670
OG0001019	2840402509	2854068753	WP_138262885.1	WP_004606893.1, WP_004607734.1	Prodigal_2474|G10_24660	WP_076776019.1		WP_159754366.1	Prodigal_774|C-25_07710
OG0001020	2840402513	2854068748	WP_040434485.1	WP_004607022.1	Prodigal_972|G10_09660	WP_076778528.1	WP_006440868.1	WP_159752657.1	Prodigal_1950|C-25_19470
OG0001021	2840402515	2854068746	WP_138264431.1	WP_004607025.1	Prodigal_969|G10_09630	WP_076778532.1	WP_006440191.1	WP_159753649.1	Prodigal_1948|C-25_19450
OG0001022	2840402529	2854067431	WP_171031729.1	WP_004607030.1, WP_082210539.1	Prodigal_964|G10_09580	WP_076778994.1		WP_159753655.1	Prodigal_1905|C-25_19020
OG0001023	2840402550	2854067463	WP_006443965.1	WP_004606237.1	Prodigal_1505|G10_14980	WP_076776713.1	WP_006439140.1	WP_159754337.1	Prodigal_693|C-25_06900
OG0001024	2840402551	2854067464	WP_040435190.1	WP_009249336.1	Prodigal_1504|G10_14970	WP_076776714.1	WP_006439139.1	WP_159754334.1	Prodigal_692|C-25_06890
OG0001025	2840402582	2854066001, 2854066326, 2854066327, 2854066411						WP_159749909.1, WP_159750894.1, WP_159755423.1, WP_159756245.1
OG0001026	2840402713	2854067614	WP_006443769.1	WP_004607096.1	Prodigal_3291|G10_32820	WP_076779887.1	WP_006441208.1	WP_159749294.1	Prodigal_1387|C-25_13840
OG0001027	2840402717	2854067609	WP_138264161.1	WP_004607101.1	Prodigal_3296|G10_32870	WP_076779877.1	WP_006440955.1	WP_159749302.1	Prodigal_1392|C-25_13890
OG0001028	2840402718	2854067608	WP_138264160.1	WP_004607102.1	Prodigal_3297|G10_32880	WP_076779875.1	WP_006440954.1	WP_159749310.1	Prodigal_1393|C-25_13900
OG0001029	2840402719	2854067607	WP_138264159.1	WP_004607103.1	Prodigal_3298|G10_32890	WP_076779873.1	WP_040410704.1	WP_159749312.1	Prodigal_1394|C-25_13910
OG0001030	2840402720	2854067606	WP_138264158.1	WP_004607104.1	Prodigal_3299|G10_32900	WP_076779871.1	WP_006440952.1	WP_159749314.1	Prodigal_1395|C-25_13920
OG0001031	2840402721	2854067605	WP_138264157.1	WP_009248424.1	Prodigal_3300|G10_32910	WP_076779868.1	WP_006440951.1	WP_159749316.1	Prodigal_1396|C-25_13930
OG0001032	2840402723	2854067603	WP_138264156.1	WP_004607107.1	Prodigal_3301|G10_32920	WP_076779863.1	WP_006440949.1	WP_159749320.1	Prodigal_1398|C-25_13950
OG0001033	2840402726	2854067600	WP_040435161.1	WP_009248426.1	Prodigal_2|G10_00010	WP_076779859.1	WP_006440946.1	WP_159749326.1	Prodigal_1400|C-25_13970
OG0001034	2840402727	2854067599	WP_006443783.1	WP_004607112.1	Prodigal_3|G10_00020	WP_076779857.1	WP_006440945.1	WP_159749328.1	Prodigal_1401|C-25_13980
OG0001035	2840402728	2854067598	WP_138264155.1	WP_004607113.1	Prodigal_4|G10_00030	WP_076779855.1	WP_006440944.1	WP_159749330.1	Prodigal_1402|C-25_13990
OG0001036	2840402729	2854067596	WP_138264154.1	WP_004607114.1	Prodigal_5|G10_00040	WP_076779853.1	WP_006440943.1	WP_159749332.1	Prodigal_1403|C-25_14000
OG0001037	2840402737	2854067594	WP_138264136.1	WP_009248427.1	Prodigal_7|G10_00060	WP_076779831.1	WP_040410213.1	WP_159749335.1	Prodigal_1405|C-25_14020
OG0001038	2840402738	2854067593	WP_171031787.1	WP_004607120.1	Prodigal_11|G10_00100	WP_076779807.1	WP_006439067.1	WP_159750400.1	Prodigal_1411|C-25_14080
OG0001039	2840402739	2854067592	WP_171031790.1	WP_004607121.1, WP_009247835.1	Prodigal_12|G10_00110	WP_076779806.1		WP_159750401.1	Prodigal_1412|C-25_14090
OG0001040	2840402746	2854066678	WP_138263819.1	WP_004608227.1	Prodigal_2345|G10_23370	WP_076780709.1	WP_040410371.1	WP_159753979.1	Prodigal_613|C-25_06100
OG0001041	2840402747	2854066677	WP_138263816.1	WP_004608224.1	Prodigal_2348|G10_23400	WP_076776345.1	WP_006440761.1	WP_159753988.1	Prodigal_614|C-25_06110
OG0001042	2840402748	2854066676	WP_138263815.1	WP_039910006.1	Prodigal_2349|G10_23410	WP_076776344.1	WP_006440760.1	WP_159753990.1	Prodigal_615|C-25_06120
OG0001043	2840402750	2854066674	WP_138263814.1	WP_004608222.1	Prodigal_2350|G10_23420	WP_076776342.1	WP_006439162.1	WP_159753993.1	Prodigal_616|C-25_06130
OG0001044	2840402754	2854066670	WP_006442535.1, WP_006443662.1	WP_004608215.1	Prodigal_2356|G10_23480	WP_076776330.1		WP_159752661.1	Prodigal_631|C-25_06280
OG0001045	2840402757	2854066667	WP_138263808.1	WP_004608212.1	Prodigal_2359|G10_23510	WP_076776750.1	WP_040410368.1	WP_159752665.1	Prodigal_633|C-25_06300
OG0001046	2840402759	2854066665	WP_138263806.1	WP_004608210.1	Prodigal_2361|G10_23530	WP_076776746.1	WP_006440225.1	WP_159752667.1	Prodigal_635|C-25_06320
OG0001047	2840402760	2854066664	WP_138263805.1	WP_004607041.1	Prodigal_957|G10_09510	WP_076776744.1	WP_006439138.1	WP_159752816.1	Prodigal_636|C-25_06330
OG0001048	2840402768	2854066654	WP_138262961.1	WP_009248834.1	Prodigal_2564|G10_25560	WP_076778227.1	WP_006440764.1	WP_159754429.1	Prodigal_1965|C-25_19620
OG0001049	2840402769	2854066653	WP_138264411.1	WP_039909405.1	Prodigal_2587|G10_25790	WP_076777152.1	WP_006440796.1	WP_159754432.1	Prodigal_278|C-25_02750
OG0001050	2840402770	2854066652	WP_006441230.1, WP_138263919.1, WP_138264340.1, WP_138264597.1	WP_004605599.1	Prodigal_825|G10_08210				Prodigal_1657|C-25_16540
OG0001051	2840402771	2854066651	WP_138264598.1	WP_004605598.1	Prodigal_824|G10_08200	WP_076780438.1	WP_006439566.1	WP_159757866.1	Prodigal_1723|C-25_17200
OG0001052	2840402772	2854066649, 2854066650	WP_138264599.1	WP_004605597.1	Prodigal_823|G10_08190	WP_076780436.1		WP_016220697.1	Prodigal_1722|C-25_17190
OG0001053	2840402774	2854066647	WP_040435772.1	WP_004605595.1	Prodigal_821|G10_08170	WP_076781166.1	WP_006439564.1	WP_159757872.1	Prodigal_1720|C-25_17170
OG0001054	2840402825	2854066112	WP_006442049.1	WP_004605089.1	Prodigal_2020|G10_20120	WP_076777088.1	WP_006440866.1	WP_159750856.1	Prodigal_319|C-25_03160
OG0001055	2840402840	2854066095	WP_040435117.1	WP_004607620.1	Prodigal_3255|G10_32460	WP_076779981.1	WP_006439484.1	WP_159751287.1	Prodigal_1333|C-25_13300
OG0001056	2840402863	2854066066	WP_138263018.1	WP_004608406.1, WP_130574606.1	Prodigal_623|G10_06190	WP_076776254.1		WP_159753031.1	Prodigal_2004|C-25_20010
OG0001057	2840402864	2854066065	WP_138263020.1	WP_004608407.1	Prodigal_622|G10_06180	WP_076776252.1	WP_148881874.1	WP_159753033.1	Prodigal_2003|C-25_20000
OG0001058	2840402865	2854066064	WP_006442679.1	WP_004608408.1	Prodigal_621|G10_06170	WP_076776251.1	WP_040410209.1	WP_159753037.1	Prodigal_2002|C-25_19990
OG0001059		2854065978		WP_039909255.1	Prodigal_2944|G10_29350			WP_009296084.1, WP_016223826.1, WP_103242557.1, WP_120475371.1, WP_159750650.1, WP_159756966.1
OG0001060		2854067094		WP_004605266.1, WP_004606100.1, WP_039909421.1		WP_076780887.1	WP_050754633.1	WP_159751775.1, WP_159754907.1	Prodigal_2446|C-25_24430
OG0001061		2854067247		WP_000743700.1		WP_072525233.1		WP_159749978.1, WP_159749993.1, WP_159751660.1, WP_159752192.1, WP_159754829.1	Prodigal_2878|C-25_28750
OG0001062		2854067252		WP_000241709.1		WP_083582569.1		WP_159749975.1, WP_159750000.1, WP_159751649.1, WP_159754838.1	Prodigal_2883|C-25_28800, Prodigal_987|C-25_09840
OG0001063		2854068470, 2854068635	WP_171031662.1	WP_004606206.1	Prodigal_1532|G10_15250	WP_076776692.1	WP_006440250.1	WP_159751100.1	Prodigal_699|C-25_06960
OG0001064		2854068472, 2854068636	WP_138262938.1	WP_004606207.1	Prodigal_1531|G10_15240	WP_076776689.1	WP_006440249.1	WP_159751099.1	Prodigal_700|C-25_06970
OG0001065		2854068481	WP_171031711.1	WP_004606028.1	Prodigal_1653|G10_16450			WP_120473821.1, WP_159749649.1, WP_159750731.1, WP_159757717.1, WP_204162860.1
OG0001066			WP_006441247.1	WP_004607021.1	Prodigal_973|G10_09670	WP_157888390.1	WP_006439197.1	WP_159752602.1, WP_159752655.1	Prodigal_2248|C-25_22450, Prodigal_964|C-25_09610
OG0001067			WP_006442154.1, WP_138264672.1	WP_039909888.1	Prodigal_202|G10_01990	WP_083582565.1	WP_050754658.1	WP_159749275.1, WP_159751664.1	Prodigal_2865|C-25_28620
OG0001068			WP_006442166.1, WP_006442390.1	WP_004606280.1	Prodigal_1465|G10_14580	WP_033125963.1		WP_159750555.1, WP_159755567.1	Prodigal_1294|C-25_12910, Prodigal_270|C-25_02670
OG0001069			WP_006444399.1, WP_138262254.1	WP_004606782.1, WP_039909389.1	Prodigal_2371|G10_23630, Prodigal_860|G10_08550	WP_076776719.1		WP_159752679.1	Prodigal_655|C-25_06520
OG0001070			WP_040435106.1	WP_009249764.1	Prodigal_383|G10_03790		WP_006440291.1	WP_159749510.1, WP_159751818.1, WP_159752925.1	Prodigal_1368|C-25_13650, Prodigal_559|C-25_05560
OG0001071			WP_138262383.1, WP_138262501.1	WP_004608179.1, WP_009248239.1	Prodigal_265|G10_02620, Prodigal_2820|G10_28110	WP_076779223.1		WP_159750077.1, WP_159750079.1
OG0001072			WP_138263414.1			WP_076777975.1		WP_159750559.1, WP_159750561.1, WP_159750562.1, WP_159757122.1, WP_204162784.1	Prodigal_2391|C-25_23880, Prodigal_605|C-25_06020
OG0001073			WP_138264359.1, WP_138264444.1, WP_171031596.1	WP_004607635.1	Prodigal_3240|G10_32310	WP_076780002.1		WP_159749408.1	Prodigal_1318|C-25_13150, Prodigal_2016|C-25_20130
OG0001074			WP_171031741.1	WP_004604895.1, WP_004607206.1	Prodigal_1380|G10_13740, Prodigal_275|G10_02720	WP_076780154.1		WP_159750366.1, WP_159753234.1	Prodigal_1568|C-25_15650
OG0001075				WP_004605397.1				WP_159751744.1, WP_159751801.1	Prodigal_1384|C-25_13810, Prodigal_1385|C-25_13820, Prodigal_1424|C-25_14210, Prodigal_1580|C-25_15770, Prodigal_1587|C-25_15840, Prodigal_2857|C-25_28540
OG0001076				WP_004605465.1		WP_076779524.1		WP_159751061.1, WP_159751077.1, WP_159751078.1, WP_159751167.1, WP_159751859.1	Prodigal_1205|C-25_12020, Prodigal_390|C-25_03870
OG0001077				WP_004605529.1		WP_076776660.1	WP_006438945.1, WP_006439427.1, WP_006440202.1, WP_006440208.1	WP_159753254.1	Prodigal_2652|C-25_26490, Prodigal_2663|C-25_26600
OG0001078				WP_004607436.1	Prodigal_2941|G10_29320, Prodigal_2986|G10_29770	WP_076780289.1		WP_002592698.1, WP_002593556.1, WP_004060877.1, WP_004080809.1, WP_103241946.1
OG0001079				WP_004607984.1	Prodigal_2267|G10_22590, Prodigal_746|G10_07420	WP_164488446.1			Prodigal_1025|C-25_10220, Prodigal_1887|C-25_18840, Prodigal_2299|C-25_22960, Prodigal_2827|C-25_28240, Prodigal_508|C-25_05050
OG0001080						WP_072525266.1, WP_072525267.1	WP_040410585.1	WP_159749219.1, WP_159753431.1, WP_159754198.1, WP_159754825.1, WP_159756266.1	Prodigal_712|C-25_07090
OG0001081	2840399893	2854066691	WP_006442449.1	WP_004608282.1	Prodigal_2292|G10_22840	WP_076776397.1		WP_159753577.1	Prodigal_2134|C-25_21310
OG0001082	2840399897	2854066695	WP_138263394.1	WP_039910025.1	Prodigal_2281|G10_22730	WP_076776462.1		WP_159753568.1	Prodigal_2142|C-25_21390
OG0001083	2840399898	2854066696	WP_138263395.1	WP_039910027.1	Prodigal_2280|G10_22720	WP_076776463.1		WP_159753565.1	Prodigal_2143|C-25_21400
OG0001084	2840399907	2854066705	WP_006442320.1	WP_004608291.1	Prodigal_2279|G10_22710	WP_076776465.1	WP_006440403.1		Prodigal_2144|C-25_21410
OG0001085	2840399908	2854066706	WP_138263398.1	WP_004608292.1	Prodigal_2278|G10_22700	WP_076776467.1		WP_159753555.1	Prodigal_2145|C-25_21420
OG0001086	2840399913	2854066358	WP_006442312.1	WP_004608300.1	Prodigal_2271|G10_22630	WP_076776486.1		WP_159750367.1	Prodigal_2152|C-25_21490
OG0001087	2840399921	2854066778	WP_138262941.1	WP_004605901.1	Prodigal_2570|G10_25620	WP_076776532.1		WP_159750065.1	Prodigal_2180|C-25_21770
OG0001088	2840399925	2854066782	WP_138262051.1	WP_004607007.1	Prodigal_987|G10_09810	WP_076776554.1		WP_159752637.1	Prodigal_2187|C-25_21840
OG0001089	2840399926	2854066783	WP_006441267.1	WP_039909702.1	Prodigal_988|G10_09820	WP_076776556.1		WP_159752634.1	Prodigal_2188|C-25_21850
OG0001090	2840399927	2854066784	WP_138262050.1	WP_009248103.1	Prodigal_989|G10_09830	WP_076776559.1		WP_159752632.1	Prodigal_2189|C-25_21860
OG0001091	2840399928	2854066785	WP_006441269.1	WP_009248102.1	Prodigal_990|G10_09840	WP_076776562.1		WP_159752630.1	Prodigal_2190|C-25_21870
OG0001092	2840399929	2854066786	WP_006441271.1	WP_004607002.1	Prodigal_992|G10_09860	WP_076776566.1		WP_159752626.1	Prodigal_2192|C-25_21890
OG0001093	2840399931	2854066789	WP_006441273.1	WP_004607000.1	Prodigal_994|G10_09880	WP_076776570.1		WP_159752624.1	Prodigal_2194|C-25_21910
OG0001094	2840399933	2854066792	WP_138262048.1	WP_039909700.1	Prodigal_996|G10_09900	WP_076776574.1		WP_159752622.1	Prodigal_2196|C-25_21930
OG0001095	2840399938	2854066798	WP_138263410.1	WP_004608318.1	Prodigal_2251|G10_22430	WP_076776584.1		WP_159750374.1	Prodigal_2201|C-25_21980
OG0001096	2840399943	2854066805	WP_138263416.1	WP_004608324.1	Prodigal_2246|G10_22380	WP_076776591.1		WP_159750379.1	Prodigal_2206|C-25_22030
OG0001097	2840399947	2854066809	WP_138263419.1	WP_004608332.1	Prodigal_2238|G10_22300	WP_076776600.1		WP_159750383.1	Prodigal_2213|C-25_22100
OG0001098	2840399952	2854066814	WP_006442276.1	WP_009249206.1	Prodigal_2231|G10_22230	WP_076776616.1		WP_159750391.1	Prodigal_2221|C-25_22180
OG0001099	2840399953	2854066815	WP_138263427.1	WP_004608343.1	Prodigal_2227|G10_22190	WP_076776618.1		WP_159751931.1	Prodigal_2222|C-25_22190
OG0001100	2840399956	2854066820	WP_138263429.1	WP_004608346.1	Prodigal_2224|G10_22160	WP_076776624.1		WP_159751928.1	Prodigal_2225|C-25_22220
OG0001101	2840399991	2854067556	WP_040434695.1	WP_004605426.1	Prodigal_2196|G10_21880	WP_076776929.1		WP_159752042.1	Prodigal_405|C-25_04020
OG0001102	2840399992	2854067555	WP_006441963.1	WP_004605427.1	Prodigal_2195|G10_21870	WP_076776930.1		WP_159752041.1	Prodigal_404|C-25_04010
OG0001103	2840399995	2854067552	WP_006441966.1	WP_004605430.1	Prodigal_2192|G10_21840	WP_076776936.1		WP_159752038.1	Prodigal_401|C-25_03980
OG0001104	2840399999, 2840400001	2854067547, 2854067549	WP_171031603.1						Prodigal_394|C-25_03910, Prodigal_395|C-25_03920, Prodigal_398|C-25_03950
OG0001105	2840400013	2854067573	WP_195319320.1	WP_004605480.1	Prodigal_2146|G10_21380	WP_076776963.1		WP_159751978.1	Prodigal_381|C-25_03780
OG0001106	2840400017	2854067576		WP_004605473.1	Prodigal_2143|G10_21350	WP_076776968.1		WP_159751976.1	Prodigal_376|C-25_03730, Prodigal_431|C-25_04280
OG0001107	2840400018	2854067577		WP_004605474.1	Prodigal_2142|G10_21340	WP_076776970.1		WP_159751975.1	Prodigal_375|C-25_03720, Prodigal_430|C-25_04270
OG0001108	2840400023	2854067582		WP_004605732.1	Prodigal_2133|G10_21250	WP_076776986.1	WP_040410746.1	WP_159751949.1	Prodigal_371|C-25_03680
OG0001109	2840400034	2854068619	WP_138261901.1	WP_004605721.1	Prodigal_2122|G10_21140	WP_076777006.1		WP_159751937.1	Prodigal_362|C-25_03590
OG0001110	2840400036	2854068621	WP_138261902.1	WP_004608315.1	Prodigal_2254|G10_22460	WP_076777010.1		WP_159750373.1	Prodigal_360|C-25_03570
OG0001111	2840400038	2854068623	WP_006442092.1	WP_004604789.1	Prodigal_2060|G10_20520	WP_076777014.1		WP_204162834.1	Prodigal_358|C-25_03550
OG0001112	2840400039	2854068624	WP_006442087.1	WP_004605049.1	Prodigal_2056|G10_20480	WP_076780770.1		WP_159756840.1	Prodigal_356|C-25_03530
OG0001113	2840400040	2854068625	WP_006442086.1	WP_004605048.1	Prodigal_2057|G10_20490	WP_076777018.1		WP_159751912.1	Prodigal_355|C-25_03520
OG0001114	2840400044	2854068659	WP_006442077.1	WP_004605055.1	Prodigal_2051|G10_20430	WP_076777025.1		WP_159756837.1	Prodigal_351|C-25_03480
OG0001115	2840400045	2854068660	WP_006442076.1	WP_004605056.1	Prodigal_2050|G10_20420	WP_076777027.1		WP_159751909.1	Prodigal_350|C-25_03470
OG0001116	2840400047	2854068663	WP_138262832.1	WP_009248628.1	Prodigal_2048|G10_20400	WP_157888396.1		WP_159751907.1	Prodigal_348|C-25_03450
OG0001117	2840400053	2854068671	WP_006442068.1	WP_004605064.1	Prodigal_2042|G10_20340	WP_076777040.1		WP_159751901.1	Prodigal_342|C-25_03390
OG0001118	2840400056	2854068674	WP_006442065.1	WP_039909257.1	Prodigal_2039|G10_20310	WP_076777047.1		WP_159751898.1	Prodigal_339|C-25_03360
OG0001119	2840400058	2854068677	WP_006442063.1	WP_004605073.1	Prodigal_2035|G10_20270	WP_076780780.1		WP_159750680.1	Prodigal_337|C-25_03340
OG0001120	2840400059	2854068678	WP_006442062.1	WP_009248623.1	Prodigal_2034|G10_20260	WP_076777051.1		WP_204162715.1	Prodigal_336|C-25_03330
OG0001121	2840400060	2854068680	WP_006442061.1	WP_004605075.1	Prodigal_2033|G10_20250	WP_076777053.1		WP_159750681.1	Prodigal_335|C-25_03320
OG0001122	2840400061	2854068681	WP_006442060.1	WP_004605076.1	Prodigal_2032|G10_20240	WP_076777056.1		WP_159750682.1	Prodigal_334|C-25_03310
OG0001123	2840400064	2854068684	WP_138262631.1	WP_004605079.1	Prodigal_2029|G10_20210	WP_076777062.1		WP_159750685.1	Prodigal_331|C-25_03280
OG0001124	2840400072	2854068691	WP_006442054.1	WP_004605083.1	Prodigal_2026|G10_20180	WP_076777077.1		WP_159750851.1	Prodigal_324|C-25_03210
OG0001125	2840400075	2854068694	WP_138264418.1	WP_004605087.1	Prodigal_2022|G10_20140	WP_076777082.1		WP_159750853.1	Prodigal_321|C-25_03180
OG0001126	2840400081	2854068703	WP_138264422.1	WP_004605093.1	Prodigal_2016|G10_20080	WP_076777094.1		WP_159750860.1	Prodigal_315|C-25_03120
OG0001127	2840400094	2854068716	WP_138264427.1	WP_004605103.1	Prodigal_2007|G10_19990	WP_076777101.1	WP_148881813.1		Prodigal_309|C-25_03060
OG0001128	2840400095	2854068717	WP_006442034.1	WP_004605104.1	Prodigal_2006|G10_19980	WP_033126619.1		WP_159752034.1	Prodigal_308|C-25_03050
OG0001129	2840400098	2854068720	WP_138262060.1	WP_004605107.1	Prodigal_2003|G10_19950	WP_076777109.1		WP_159752032.1	Prodigal_303|C-25_03000
OG0001130	2840400099	2854068721	WP_006442028.1	WP_009248612.1	Prodigal_2002|G10_19940	WP_076777111.1		WP_159752031.1	Prodigal_302|C-25_02990
OG0001131	2840400103	2854068725	WP_138262061.1	WP_009248610.1	Prodigal_2000|G10_19920	WP_076777118.1		WP_159752029.1	Prodigal_298|C-25_02950
OG0001132	2840400104	2854068726	WP_006442025.1	WP_009248609.1	Prodigal_1999|G10_19910	WP_076777120.1		WP_159752028.1	Prodigal_297|C-25_02940
OG0001133	2840400105	2854068727	WP_006442024.1	WP_039909279.1	Prodigal_1998|G10_19900	WP_076777122.1		WP_159752027.1	Prodigal_296|C-25_02930
OG0001134	2840400106	2854068728	WP_006444346.1	WP_004607071.1	Prodigal_933|G10_09270	WP_076778159.1		WP_159750534.1	Prodigal_1985|C-25_19820
OG0001135	2840400115	2854068737	WP_138262065.1	WP_039909263.1	Prodigal_1991|G10_19830	WP_076777264.1		WP_159751609.1	Prodigal_292|C-25_02890
OG0001136	2840400117	2854066708	WP_006442016.1	WP_004605122.1	Prodigal_1989|G10_19810	WP_076777268.1		WP_159751813.1	Prodigal_288|C-25_02850
OG0001137	2840400119	2854066710	WP_138262068.1	WP_004605124.1	Prodigal_1987|G10_19790	WP_076777269.1		WP_204162833.1	Prodigal_286|C-25_02830
OG0001138	2840400136	2854066727	WP_138263890.1	WP_174722019.1	Prodigal_1948|G10_19400	WP_076777178.1		WP_159756596.1	Prodigal_258|C-25_02550
OG0001139	2840400137	2854066728	WP_138263891.1	WP_004605158.1	Prodigal_1947|G10_19390	WP_076777179.1		WP_159750969.1	Prodigal_257|C-25_02540
OG0001140	2840400142	2854066733	WP_006441734.1	WP_004605163.1	Prodigal_1942|G10_19340	WP_076777184.1		WP_159750974.1	Prodigal_252|C-25_02490
OG0001141	2840400161	2854066752	WP_006441997.1	WP_004605147.1	Prodigal_1956|G10_19480			WP_159750791.1, WP_159754467.1	Prodigal_1644|C-25_16410
OG0001142	2840400169	2854066760	WP_138263905.1	WP_004605184.1	Prodigal_1923|G10_19150	WP_076777198.1		WP_204162717.1	Prodigal_240|C-25_02370
OG0001143	2840400172	2854066763	WP_006441705.1	WP_004606617.1	Prodigal_1909|G10_19010	WP_076777206.1		WP_159750706.1	Prodigal_231|C-25_02280
OG0001144	2840400177	2854066362, 2854067035, 2854068088	WP_138262187.1	WP_130574581.1	Prodigal_760|G10_07560				Prodigal_991|C-25_09880
OG0001145	2840400193	2854067304	WP_006441642.1	WP_004606631.1	Prodigal_1895|G10_18870	WP_076777923.1	WP_006439050.1		Prodigal_2475|C-25_24720
OG0001146	2840400195	2854067306	WP_138263944.1	WP_004606633.1	Prodigal_1893|G10_18850	WP_076777919.1		WP_159751840.1	Prodigal_2479|C-25_24760
OG0001147	2840400196	2854067307	WP_006441637.1	WP_009249629.1	Prodigal_1892|G10_18840	WP_076777918.1		WP_159751839.1	Prodigal_2480|C-25_24770
OG0001148	2840400213	2854067327	WP_138264410.1		Prodigal_1451|G10_14440	WP_076777709.1	WP_040410620.1	WP_159756526.1	Prodigal_2517|C-25_25140
OG0001149	2840400215	2854067329	WP_138264573.1	WP_009248155.1	Prodigal_2642|G10_26330	WP_076779173.1		WP_159750216.1	Prodigal_1779|C-25_17760
OG0001150	2840400222	2854067336	WP_138264627.1	WP_004606255.1	Prodigal_1489|G10_14820	WP_076777637.1		WP_159751536.1	Prodigal_2526|C-25_25230
OG0001151	2840400223	2854067337	WP_040435185.1	WP_004606254.1	Prodigal_1490|G10_14830	WP_076777636.1		WP_159751535.1	Prodigal_2527|C-25_25240
OG0001152	2840400229	2854067424	WP_138263645.1	WP_004605967.1	Prodigal_1711|G10_17030	WP_076777504.1		WP_159751189.1	Prodigal_50|C-25_00490
OG0001153	2840400230	2854067423	WP_138263644.1	WP_004605968.1	Prodigal_1710|G10_17020	WP_076777503.1		WP_159751190.1	Prodigal_49|C-25_00480
OG0001154	2840400231	2854067422	WP_040435211.1	WP_004605969.1	Prodigal_1709|G10_17010	WP_076777502.1		WP_159751191.1	Prodigal_48|C-25_00470
OG0001155	2840400232	2854067421	WP_006444085.1	WP_009248485.1	Prodigal_1708|G10_17000	WP_076777501.1		WP_159751192.1	Prodigal_47|C-25_00460
OG0001156	2840400233	2854067420	WP_138263643.1	WP_004605971.1	Prodigal_1707|G10_16990	WP_076777500.1		WP_159751193.1	Prodigal_46|C-25_00450
OG0001157	2840400234	2854067419	WP_006444087.1	WP_004605972.1	Prodigal_1706|G10_16980	WP_076777499.1		WP_159751194.1	Prodigal_45|C-25_00440
OG0001158	2840400235	2854067418	WP_138263642.1	WP_004605973.1	Prodigal_1705|G10_16970	WP_076780853.1		WP_159751195.1	Prodigal_44|C-25_00430
OG0001159	2840400236	2854067417	WP_138263641.1	WP_004605974.1	Prodigal_1704|G10_16960	WP_076777498.1		WP_159751196.1	Prodigal_43|C-25_00420
OG0001160	2840400242	2854067410	WP_006444090.1	WP_004605975.1	Prodigal_1703|G10_16950	WP_076777496.1		WP_159751337.1	Prodigal_40|C-25_00390
OG0001161	2840400246	2854067406	WP_006444094.1	WP_004605979.1	Prodigal_1699|G10_16910	WP_076777493.1		WP_159751333.1	Prodigal_36|C-25_00350
OG0001162	2840400250	2854067402	WP_006444099.1	WP_004605984.1	Prodigal_1694|G10_16860	WP_076777488.1		WP_159751329.1	Prodigal_31|C-25_00300
OG0001163	2840400252	2854067400	WP_040435213.1	WP_004605986.1	Prodigal_1692|G10_16840	WP_076777481.1		WP_159756704.1	Prodigal_2641|C-25_26380
OG0001164	2840400253	2854067399	WP_006444102.1	WP_004605987.1	Prodigal_1691|G10_16830	WP_076777480.1		WP_159751325.1	Prodigal_2642|C-25_26390
OG0001165	2840400259	2854067391	WP_004054229.1	WP_004054229.1		WP_004222305.1	WP_002844447.1	WP_004054229.1	Prodigal_2650|C-25_26470
OG0001166	2840400262	2854067388	WP_006444117.1	WP_004606002.1	Prodigal_1679|G10_16710	WP_076777474.1		WP_159751310.1	Prodigal_2666|C-25_26630
OG0001167	2840400271	2854067206	WP_006441505.1	WP_004606713.1	Prodigal_1803|G10_17950	WP_076777957.1		WP_159751003.1	Prodigal_2677|C-25_26740
OG0001168	2840400272	2854067207	WP_006441504.1	WP_039909659.1	Prodigal_1802|G10_17940	WP_173829276.1		WP_159756637.1	Prodigal_2678|C-25_26750
OG0001169	2840400273	2854067208	WP_006441503.1	WP_004606715.1	Prodigal_1801|G10_17930	WP_076777955.1		WP_159751004.1	Prodigal_2679|C-25_26760
OG0001170	2840400274	2854067209	WP_006441502.1	WP_004606716.1	Prodigal_1800|G10_17920	WP_076777954.1		WP_159751005.1	Prodigal_2680|C-25_26770
OG0001171	2840400275	2854067210	WP_138264308.1	WP_004606717.1	Prodigal_1799|G10_17910	WP_076777953.1		WP_159751006.1	Prodigal_2681|C-25_26780
OG0001172	2840400277	2854067212	WP_006443963.1	WP_004606239.1	Prodigal_1503|G10_14960	WP_076777259.1		WP_159750980.1	Prodigal_2548|C-25_25450
OG0001173	2840400279	2854067214	WP_006443966.1	WP_004606236.1	Prodigal_1506|G10_14990	WP_076777557.1		WP_159750981.1	Prodigal_110|C-25_01090
OG0001174	2840400280	2854067215	WP_138263708.1	WP_004606235.1	Prodigal_1507|G10_15000	WP_076780868.1		WP_159750982.1	Prodigal_109|C-25_01080
OG0001175	2840400283	2854067218	WP_006443971.1	WP_004606233.1	Prodigal_1509|G10_15020	WP_076777550.1		WP_159750985.1	Prodigal_106|C-25_01050
OG0001176	2840400286	2854067221	WP_138263703.1	WP_004606227.1	Prodigal_1514|G10_15070	WP_076777546.1		WP_159750989.1	Prodigal_103|C-25_01020
OG0001177	2840400288	2854067223	WP_006442103.1	WP_004604781.1	Prodigal_2068|G10_20600	WP_076778035.1		WP_159757547.1	Prodigal_2354|C-25_23510
OG0001178	2840400318	2854066247	WP_138262000.1	WP_009249365.1	Prodigal_1150|G10_11440	WP_076777523.1	WP_006439212.1		Prodigal_70|C-25_00690
OG0001179	2840400339	2854066413		WP_004607551.1		WP_157888395.1		WP_135976869.1, WP_159749066.1, WP_159750011.1, WP_159757048.1
OG0001180	2840400350	2854067935		WP_004607538.1		WP_072526161.1		WP_159752120.1, WP_159756902.1, WP_159757054.1	Prodigal_1000|C-25_09970
OG0001181	2840400351	2854067934		WP_039909814.1		WP_072525226.1		WP_159750002.1, WP_159752174.1, WP_159753799.1	Prodigal_999|C-25_09960
OG0001182	2840400411	2854066232	WP_138263664.1	WP_004605949.1	Prodigal_1729|G10_17210	WP_076777517.1		WP_159751487.1	Prodigal_65|C-25_00640
OG0001183	2840400412	2854066231	WP_138263663.1	WP_004605950.1	Prodigal_1728|G10_17200	WP_076777516.1		WP_159756756.1	Prodigal_64|C-25_00630
OG0001184	2840400413	2854066230	WP_138263709.1	WP_009248473.1	Prodigal_1727|G10_17190	WP_076777515.1		WP_159751486.1	Prodigal_63|C-25_00620
OG0001185	2840400414	2854066229	WP_006444053.1	WP_004605952.1	Prodigal_1726|G10_17180	WP_076777514.1		WP_159751485.1	Prodigal_62|C-25_00610
OG0001186	2840400443	2854066199	WP_171031734.1	WP_004605192.1	Prodigal_1916|G10_19080	WP_173829252.1		WP_159750698.1	Prodigal_237|C-25_02340
OG0001187	2840400461	2854066181	WP_006441481.1	WP_004606737.1	Prodigal_1780|G10_17720	WP_076777445.1		WP_159751023.1	Prodigal_2701|C-25_26980
OG0001188	2840400462	2854066180	WP_138264297.1	WP_004606738.1	Prodigal_1779|G10_17710	WP_076780846.1	WP_006440763.1		Prodigal_2702|C-25_26990
OG0001189	2840400465	2854066177	WP_138264295.1	WP_004606741.1	Prodigal_1776|G10_17680	WP_076777443.1		WP_159751025.1	Prodigal_2705|C-25_27020
OG0001190	2840400466	2854066176	WP_138264294.1	WP_004606742.1	Prodigal_1775|G10_17670	WP_076777442.1		WP_159751026.1	Prodigal_2706|C-25_27030
OG0001191	2840400467	2854066175	WP_040434589.1	WP_004606743.1	Prodigal_1774|G10_17660	WP_076777441.1		WP_159751027.1	Prodigal_2707|C-25_27040
OG0001192	2840400469	2854066173	WP_167534336.1	WP_004606744.1	Prodigal_1773|G10_17650	WP_173829255.1		WP_204162734.1	Prodigal_2708|C-25_27050
OG0001193	2840400474	2854066167	WP_040434586.1	WP_009248447.1	Prodigal_1768|G10_17600	WP_076777436.1		WP_159751513.1	Prodigal_2713|C-25_27100
OG0001194	2840400477	2854066164	WP_006441463.1	WP_004606006.1	Prodigal_1675|G10_16670	WP_076777433.1		WP_159751305.1	Prodigal_2716|C-25_27130
OG0001195	2840400480	2854066159	WP_138264285.1	WP_050755129.1	Prodigal_1672|G10_16640	WP_083582676.1		WP_159751300.1	Prodigal_2719|C-25_27160
OG0001196	2840400485	2854066154	WP_138264282.1	WP_004606015.1	Prodigal_1666|G10_16580	WP_076777425.1		WP_159751295.1	Prodigal_2724|C-25_27210
OG0001197	2840400486	2854066153	WP_138264281.1	WP_004606016.1	Prodigal_1665|G10_16570	WP_076777424.1		WP_159751294.1	Prodigal_2725|C-25_27220
OG0001198	2840400487	2854066152	WP_040434585.1	WP_009248505.1	Prodigal_1664|G10_16560	WP_076777423.1		WP_159751293.1	Prodigal_2726|C-25_27230
OG0001199	2840400489	2854066150	WP_138264279.1	WP_004606019.1	Prodigal_1662|G10_16540	WP_076777421.1		WP_159751291.1	Prodigal_2728|C-25_27250
OG0001200	2840400490	2854066149	WP_138264278.1	WP_004606020.1	Prodigal_1661|G10_16530	WP_076777420.1		WP_159751290.1	Prodigal_2729|C-25_27260
OG0001201	2840400491	2854066148	WP_138264277.1	WP_004606021.1	Prodigal_1660|G10_16520	WP_076777419.1		WP_159751289.1	Prodigal_2730|C-25_27270
OG0001202	2840400492	2854066147	WP_138264276.1	WP_082210533.1	Prodigal_1659|G10_16510	WP_076777418.1		WP_159751288.1	Prodigal_2731|C-25_27280
OG0001203	2840400493	2854066146	WP_006441444.1	WP_004606023.1	Prodigal_1658|G10_16500	WP_076780842.1		WP_159756697.1	Prodigal_2732|C-25_27290
OG0001204	2840400503	2854066471	WP_138263544.1	WP_004606030.1	Prodigal_1651|G10_16430	WP_076777409.1		WP_159751274.1	Prodigal_2748|C-25_27450
OG0001205	2840400504	2854066472	WP_138263545.1	WP_004606032.1	Prodigal_1649|G10_16410	WP_076777407.1		WP_159751272.1	Prodigal_2750|C-25_27470
OG0001206	2840400514	2854066482	WP_138263067.1	WP_009249865.1	Prodigal_425|G10_04210	WP_076778440.1, WP_076780860.1			Prodigal_74|C-25_00730
OG0001207	2840400525	2854066493	WP_138263575.1	WP_004606058.1	Prodigal_1625|G10_16170	WP_076777385.1		WP_159751253.1	Prodigal_2805|C-25_28020
OG0001208	2840400526	2854066494	WP_006441362.1	WP_009248525.1	Prodigal_1623|G10_16150	WP_076777383.1		WP_159751251.1	Prodigal_2807|C-25_28040
OG0001209	2840400527	2854066495	WP_138263576.1	WP_039909526.1	Prodigal_1622|G10_16140	WP_076777382.1		WP_204162824.1	Prodigal_2808|C-25_28050
OG0001210	2840400528	2854066496	WP_006441360.1	WP_004606062.1	Prodigal_1621|G10_16130	WP_033124905.1		WP_159751249.1	Prodigal_2809|C-25_28060
OG0001211	2840400532	2854066501	WP_138263577.1	WP_039909527.1	Prodigal_1616|G10_16080	WP_157888399.1		WP_159756691.1	Prodigal_2814|C-25_28110
OG0001212	2840400533	2854066502	WP_040434542.1	WP_004606068.1	Prodigal_1615|G10_16070	WP_076777377.1		WP_159751244.1	Prodigal_2815|C-25_28120
OG0001213	2840400534	2854066503	WP_006441353.1	WP_004606069.1	Prodigal_1614|G10_16060	WP_076777376.1		WP_159751243.1	Prodigal_2816|C-25_28130
OG0001214	2840400535	2854066504	WP_006441352.1	WP_004606070.1	Prodigal_1613|G10_16050	WP_076777375.1		WP_159751242.1	Prodigal_2817|C-25_28140
OG0001215	2840400537	2854066506	WP_006441350.1	WP_004606072.1	Prodigal_1611|G10_16030	WP_076777373.1		WP_159751240.1	Prodigal_2819|C-25_28160
OG0001216	2840400539	2854066508	WP_138263579.1	WP_004606074.1	Prodigal_1609|G10_16010	WP_076777371.1		WP_159751231.1	Prodigal_2821|C-25_28180
OG0001217	2840400548	2854066519	WP_138263585.1	WP_039909535.1	Prodigal_1601|G10_15930	WP_076780834.1		WP_159751212.1	Prodigal_2832|C-25_28290
OG0001218	2840400550	2854066521	WP_006441337.1	WP_004606138.1	Prodigal_1598|G10_15900	WP_076777361.1		WP_159751209.1	Prodigal_2835|C-25_28320
OG0001219	2840400554	2854066526	WP_138263589.1	WP_004606142.1	Prodigal_1594|G10_15860	WP_076780832.1		WP_159751205.1	Prodigal_2839|C-25_28360
OG0001220	2840400555	2854066527	WP_006441332.1	WP_050755131.1	Prodigal_1593|G10_15850	WP_076777357.1		WP_159751204.1	Prodigal_2840|C-25_28370
OG0001221	2840400563	2854066536	WP_006441314.1	WP_004606152.1	Prodigal_1585|G10_15770	WP_076777329.1		WP_159751509.1	Prodigal_24|C-25_00230
OG0001222	2840400565	2854066538	WP_138263623.1	WP_009248549.1	Prodigal_1584|G10_15760	WP_076777320.1		WP_159751143.1	Prodigal_26|C-25_00250
OG0001223	2840400573	2854066547	WP_138263605.1	WP_004606160.1	Prodigal_1577|G10_15690	WP_076777314.1		WP_159751139.1	Prodigal_2625|C-25_26220
OG0001224	2840400591	2854069003	WP_040435231.1	WP_004606201.1	Prodigal_1537|G10_15300	WP_076777282.1		WP_159751103.1	Prodigal_2580|C-25_25770
OG0001225	2840400604	2854068989	WP_006444143.1	WP_004606762.1	Prodigal_1755|G10_17470	WP_076777270.1		WP_159751474.1	Prodigal_2567|C-25_25640
OG0001226	2840400612	2854068979	WP_138262066.1	WP_009248603.1	Prodigal_1990|G10_19820	WP_076777266.1		WP_159751608.1	Prodigal_290|C-25_02870
OG0001227	2840400613	2854068978	WP_138263952.1	WP_004606706.1	Prodigal_1810|G10_18020	WP_076777560.1		WP_159750960.1	Prodigal_112|C-25_01110
OG0001228	2840400614	2854068977	WP_138263953.1	WP_004606705.1	Prodigal_1811|G10_18030	WP_076777561.1		WP_159750959.1	Prodigal_113|C-25_01120
OG0001229	2840400619	2854068972	WP_006441526.1	WP_004606701.1	Prodigal_1815|G10_18070	WP_076780871.1		WP_159750957.1	Prodigal_119|C-25_01180
OG0001230	2840400638	2854068953	WP_040434603.1	WP_004606675.1	Prodigal_1841|G10_18330	WP_076777614.1		WP_159750740.1	Prodigal_179|C-25_01780
OG0001231	2840400639	2854068952	WP_040434604.1	WP_004606672.1	Prodigal_1843|G10_18350	WP_076777615.1		WP_159750739.1	Prodigal_180|C-25_01790
OG0001232	2840400640	2854068951	WP_138264002.1	WP_004606671.1	Prodigal_1844|G10_18360	WP_076777616.1		WP_159750738.1	Prodigal_181|C-25_01800
OG0001233	2840400655, 2840400816, 2840401448, 2840401649	2854067869, 2854068940, 2854068941, 2854068942
OG0001234	2840400657	2854068937	WP_040434606.1	WP_004606670.1	Prodigal_1857|G10_18490	WP_076777617.1		WP_159751826.1	Prodigal_182|C-25_01810
OG0001235	2840400658	2854068936	WP_138262055.1	WP_004607014.1	Prodigal_980|G10_09740	WP_076776542.1		WP_159752645.1	Prodigal_2185|C-25_21820
OG0001236	2840400659	2854068935	WP_138264004.1	WP_004606668.1	Prodigal_1859|G10_18510	WP_076777618.1		WP_159751827.1	Prodigal_183|C-25_01820
OG0001237	2840400660	2854068934	WP_006441295.1	WP_004606171.1	Prodigal_1567|G10_15590	WP_076780817.1		WP_159751131.1	Prodigal_2616|C-25_26130
OG0001238	2840400667	2854068927	WP_006444189.1	WP_009248561.1	Prodigal_1557|G10_15490	WP_033124620.1		WP_016217183.1	Prodigal_2609|C-25_26060
OG0001239	2840400669	2854068925	WP_138261998.1, WP_138264432.1	WP_004607740.1	Prodigal_1152|G10_11460	WP_076778580.1			Prodigal_555|C-25_05520
OG0001240	2840400670	2854068924	WP_006441238.1, WP_040435328.1	WP_004607738.1	Prodigal_1154|G10_11480	WP_076778583.1			Prodigal_556|C-25_05530
OG0001241	2840400686	2854068907	WP_138264398.1	WP_039909587.1	Prodigal_1441|G10_14340	WP_076777238.1		WP_159750777.1	Prodigal_2850|C-25_28470
OG0001242	2840400687	2854068906	WP_006443902.1	WP_009248981.1	Prodigal_1440|G10_14330	WP_076777237.1		WP_159750776.1	Prodigal_193|C-25_01920
OG0001243	2840400688	2854068905	WP_138264397.1	WP_004606308.1	Prodigal_1439|G10_14320	WP_076777236.1		WP_159750775.1	Prodigal_194|C-25_01930
OG0001244	2840400689	2854068904	WP_040435178.1	WP_004606309.1	Prodigal_1438|G10_14310	WP_076777235.1		WP_159756513.1	Prodigal_195|C-25_01940
OG0001245	2840400696	2854068896	WP_138264384.1	WP_004606334.1	Prodigal_1415|G10_14090	WP_076777221.1		WP_159750758.1	Prodigal_221|C-25_02180
OG0001246	2840400697	2854068895	WP_006443873.1	WP_004606335.1	Prodigal_1414|G10_14080	WP_076777220.1		WP_204162720.1	Prodigal_222|C-25_02190
OG0001247	2840400698	2854068892	WP_171031764.1	WP_039909548.1	Prodigal_1413|G10_14070	WP_076777219.1		WP_159750757.1	Prodigal_223|C-25_02200
OG0001248	2840400703	2854068887	WP_138264443.1	WP_004606345.1	Prodigal_1405|G10_13990	WP_173829272.1		WP_159750966.1	Prodigal_435|C-25_04320
OG0001249	2840400713	2854067242	WP_006442106.1	WP_004606339.1	Prodigal_1410|G10_14040	WP_076777964.1			Prodigal_2400|C-25_23970, Prodigal_962|C-25_09590
OG0001250	2840400714	2854067243	WP_138264239.1	WP_039909244.1	Prodigal_1347|G10_13410	WP_076777967.1		WP_159750592.1	Prodigal_2397|C-25_23940
OG0001251	2840400729	2854068536	WP_006443485.1	WP_004606602.1	Prodigal_3203|G10_31940	WP_076780457.1		WP_159749496.1	Prodigal_1735|C-25_17320
OG0001252	2840400731	2854068538	WP_138264337.1	WP_044941794.1	Prodigal_3205|G10_31960	WP_076780453.1		WP_204162690.1	Prodigal_1733|C-25_17300
OG0001253	2840400732	2854068539	WP_171031763.1	WP_173695209.1	Prodigal_3206|G10_31970	WP_173829279.1		WP_204162809.1	Prodigal_1732|C-25_17290
OG0001254	2840400733	2854068540	WP_006443480.1	WP_004606606.1	Prodigal_3207|G10_31980	WP_076780452.1		WP_159749488.1	Prodigal_1731|C-25_17280
OG0001255	2840400734	2854068541	WP_006443479.1	WP_004606607.1	Prodigal_3208|G10_31990	WP_076780450.1		WP_159749486.1	Prodigal_1730|C-25_17270
OG0001256	2840400735	2854068542	WP_138264335.1	WP_004606608.1	Prodigal_3209|G10_32000	WP_076780449.1		WP_159749484.1	Prodigal_1729|C-25_17260
OG0001257	2840400736	2854068544	WP_138264334.1	WP_004606609.1	Prodigal_3210|G10_32010	WP_076780447.1		WP_159749483.1	Prodigal_1728|C-25_17250
OG0001258	2840400737	2854068545	WP_006443476.1	WP_004606610.1	Prodigal_3211|G10_32020	WP_076780445.1		WP_159749481.1	Prodigal_1727|C-25_17240
OG0001259	2840400739	2854068547	WP_138263409.1	WP_004608316.1	Prodigal_2253|G10_22450	WP_076780670.1	WP_118549154.1		Prodigal_834|C-25_08310
OG0001260	2840400741	2854068549	WP_006441235.1	WP_004608034.1	Prodigal_913|G10_09070	WP_076779596.1		WP_159752720.1	Prodigal_1594|C-25_15910
OG0001261	2840400750			WP_004608098.1, WP_004608625.1	Prodigal_433|G10_04290		WP_006439373.1, WP_006440686.1, WP_006441114.1		Prodigal_2737|C-25_27340
OG0001262	2840400755	2854068560	WP_040434648.1	WP_004605655.1	Prodigal_879|G10_08740	WP_076778619.1		WP_204162778.1	Prodigal_648|C-25_06450
OG0001263	2840400760	2854068565	WP_006443473.1	WP_009248367.1	Prodigal_3213|G10_32040	WP_076781091.1		WP_159749475.1	Prodigal_1288|C-25_12850
OG0001264	2840400762	2854068568	WP_138264344.1	WP_004607660.1	Prodigal_3215|G10_32060	WP_076779664.1		WP_159749471.1	Prodigal_1290|C-25_12870
OG0001265	2840400765	2854068571	WP_138264347.1	WP_004607655.1	Prodigal_3220|G10_32110	WP_076779670.1	WP_006440297.1	WP_159749441.1
OG0001266	2840400767	2854068572	WP_138264348.1	WP_009248372.1	Prodigal_3221|G10_32120	WP_076779674.1		WP_159749439.1	Prodigal_1299|C-25_12960
OG0001267	2840400768	2854068573	WP_138264349.1	WP_173695210.1	Prodigal_3222|G10_32130	WP_076780040.1		WP_159749437.1	Prodigal_1300|C-25_12970
OG0001268	2840400781	2854068588	WP_138264357.1	WP_130574560.1	Prodigal_3236|G10_32270	WP_076780010.1		WP_159756292.1	Prodigal_1314|C-25_13110
OG0001269	2840400783	2854068590	WP_050765549.1	WP_130574648.1	Prodigal_3238|G10_32290	WP_076780006.1		WP_159749412.1	Prodigal_1316|C-25_13130
OG0001270	2840400785	2854068592	WP_138264361.1	WP_039909833.1	Prodigal_3243|G10_32340	WP_076781123.1		WP_159749404.1	Prodigal_1320|C-25_13170
OG0001271	2840400786	2854068593	WP_138264362.1	WP_004607631.1	Prodigal_3244|G10_32350	WP_076779998.1		WP_159749402.1	Prodigal_1321|C-25_13180
OG0001272	2840400788	2854068595	WP_138264363.1	WP_039909832.1	Prodigal_3246|G10_32370	WP_157888465.1		WP_159749398.1	Prodigal_1323|C-25_13200
OG0001273	2840400789	2854068596	WP_138264364.1	WP_039909831.1	Prodigal_3247|G10_32380	WP_076781119.1		WP_159749396.1	Prodigal_1324|C-25_13210
OG0001274	2840400792	2854068599	WP_138264366.1	WP_039909830.1	Prodigal_3249|G10_32400	WP_157888464.1		WP_159756283.1	Prodigal_1327|C-25_13240
OG0001275	2840400794	2854068601	WP_138264368.1	WP_004607624.1	Prodigal_3251|G10_32420	WP_157888463.1		WP_159749390.1	Prodigal_1329|C-25_13260
OG0001276	2840400795	2854068602	WP_040435603.1	WP_039909829.1	Prodigal_3252|G10_32430	WP_076779988.1		WP_159749388.1	Prodigal_1330|C-25_13270
OG0001277	2840400799	2854068241	WP_138264374.1	WP_130574561.1	Prodigal_3258|G10_32490	WP_083582600.1		WP_204162808.1	Prodigal_1336|C-25_13330
OG0001278	2840400800	2854068242	WP_138264370.1	WP_004607615.1	Prodigal_3259|G10_32500	WP_076779977.1		WP_159749370.1	Prodigal_1337|C-25_13340
OG0001279	2840400801	2854068243	WP_171031762.1	WP_173695194.1	Prodigal_3261|G10_32520	WP_076779975.1		WP_159749368.1	Prodigal_1338|C-25_13350
OG0001280	2840400802	2854068244	WP_006443542.1	WP_039909828.1	Prodigal_3262|G10_32530	WP_033126123.1		WP_159749366.1	Prodigal_1339|C-25_13360
OG0001281	2840400804	2854068246	WP_006443545.1	WP_009248399.1	Prodigal_3264|G10_32550	WP_076779971.1		WP_159749359.1	Prodigal_1345|C-25_13420
OG0001282	2840400810	2854067875, 2854067876				WP_076780044.1, WP_076780046.1, WP_076780160.1		WP_159755465.1	Prodigal_1377|C-25_13740
OG0001283	2840400811	2854067874	WP_006443553.1	WP_004607603.1	Prodigal_3270|G10_32610	WP_076779963.1		WP_159749161.1	Prodigal_1354|C-25_13510
OG0001284	2840400812	2854067873	WP_138264190.1	WP_004607602.1	Prodigal_3271|G10_32620	WP_076779960.1		WP_159749163.1	Prodigal_1355|C-25_13520
OG0001285	2840400813	2854067872	WP_138264195.1	WP_039909845.1	Prodigal_3273|G10_32640	WP_076779958.1		WP_159749165.1	Prodigal_1356|C-25_13530
OG0001286	2840400815	2854067870	WP_138264186.1	WP_009248404.1	Prodigal_3275|G10_32660	WP_076781108.1		WP_159749171.1	Prodigal_1358|C-25_13550
OG0001287	2840400831	2854067959	WP_138264549.1	WP_004605216.1	Prodigal_790|G10_07860	WP_076779167.1		WP_159752945.1	Prodigal_1781|C-25_17780
OG0001288	2840400843	2854068495	WP_138262441.1	WP_009248303.1	Prodigal_3115|G10_31060	WP_076780098.1		WP_159749778.1	Prodigal_1236|C-25_12330
OG0001289	2840400847	2854068499	WP_006443306.1	WP_004606509.1	Prodigal_3119|G10_31100	WP_076780092.1	WP_050754640.1	WP_159756501.1
OG0001290	2840400849	2854068501	WP_006443310.1	WP_004606513.1	Prodigal_3123|G10_31140	WP_033125950.1		WP_159749732.1	Prodigal_1242|C-25_12390
OG0001291	2840400854	2854068506	WP_006443316.1	WP_009248306.1	Prodigal_3128|G10_31190	WP_076780084.1		WP_159749683.1	Prodigal_1246|C-25_12430
OG0001292	2840400855	2854068507	WP_006443317.1	WP_004606519.1	Prodigal_3129|G10_31200	WP_076780072.1		WP_159749681.1	Prodigal_1247|C-25_12440
OG0001293	2840400863	2854068515		WP_004607463.1	Prodigal_2963|G10_29540	WP_076777252.1	WP_040410182.1		Prodigal_1921|C-25_19180, Prodigal_2540|C-25_25370
OG0001294	2840400867	2854068519	WP_207670799.1	WP_004606534.1	Prodigal_3142|G10_31330	WP_076780050.1		WP_159749655.1	Prodigal_1258|C-25_12550
OG0001295	2840400873	2854068525	WP_138262624.1	WP_004606540.1	Prodigal_3149|G10_31400	WP_076779676.1		WP_159749645.1	Prodigal_1263|C-25_12600
OG0001296	2840400874	2854068526	WP_138262478.1	WP_039909630.1	Prodigal_3150|G10_31410	WP_076781099.1		WP_159749643.1	Prodigal_1264|C-25_12610
OG0001297	2840400876	2854068528	WP_138262484.1	WP_009248321.1	Prodigal_3152|G10_31430	WP_076779680.1		WP_159749631.1	Prodigal_1266|C-25_12630
OG0001298	2840400878	2854068530	WP_138263054.1	WP_039910066.1	Prodigal_603|G10_05990	WP_083582536.1		WP_159755803.1	Prodigal_2471|C-25_24680
OG0001299	2840400918, 2840402624	2854065955, 2854066420						WP_016219875.1, WP_159756328.1, WP_159756345.1, WP_159757206.1
OG0001300	2840400936	2854066034, 2854066035		WP_009248952.1	Prodigal_27|G10_00250	WP_076779754.1		WP_204162801.1	Prodigal_1448|C-25_14450
OG0001301	2840400938	2854066031, 2854066032		WP_039909378.1	Prodigal_25|G10_00230	WP_076779757.1		WP_159755930.1	Prodigal_1446|C-25_14430
OG0001302	2840400970	2854068417	WP_006444195.1	WP_004605687.1	Prodigal_908|G10_09030	WP_076779012.1		WP_159752748.1	Prodigal_1883|C-25_18800
OG0001303	2840400979	2854068427	WP_138264644.1	WP_004605676.1	Prodigal_898|G10_08930	WP_076779028.1		WP_159752766.1	Prodigal_1868|C-25_18650
OG0001304	2840400981	2854068429	WP_171031784.1	WP_004605674.1	Prodigal_896|G10_08910	WP_173829262.1		WP_204162764.1	Prodigal_1866|C-25_18630
OG0001305	2840400985	2854068433	WP_040435189.1	WP_004606242.1	Prodigal_1500|G10_14930	WP_076777251.1	WP_006439023.1		Prodigal_2539|C-25_25360
OG0001306	2840401043, 2840402376	2854065813		WP_004605831.1	Prodigal_1235|G10_12290, Prodigal_2497|G10_24890, Prodigal_2833|G10_28240, Prodigal_681|G10_06770
OG0001307	2840401052			WP_004605754.1, WP_039909453.1	Prodigal_685|G10_06810	WP_076777646.1	WP_006439313.1, WP_040410575.1	WP_016230170.1
OG0001308	2840401063	2854067623	WP_138263293.1, WP_138263868.1	WP_004608277.1	Prodigal_2297|G10_22890	WP_157888383.1			Prodigal_2129|C-25_21260
OG0001309	2840401065	2854067621	WP_138264207.1	WP_039909246.1	Prodigal_1358|G10_13520	WP_076777486.1		WP_159750599.1	Prodigal_2635|C-25_26320
OG0001310	2840401076	2854068815	WP_138263490.1	WP_004608573.1	Prodigal_481|G10_04770	WP_076776728.1		WP_159749592.1	Prodigal_650|C-25_06470
OG0001311	2840401094	2854067912, 2854067980, 2854068644				WP_076779923.1		WP_002323345.1, WP_159749265.1, WP_159756272.1
OG0001312	2840401116			WP_004607956.1, WP_039909186.1		WP_076776100.1, WP_076779153.1		WP_159750632.1, WP_159756802.1	Prodigal_672|C-25_06690
OG0001313	2840401121, 2840402575	2854066008, 2854066317, 2854066404						WP_129174655.1, WP_159750870.1, WP_159756251.1
OG0001314	2840401136			WP_004606133.1	Prodigal_1270|G10_12640, Prodigal_1271|G10_12650	WP_076780306.1	WP_006439253.1	WP_159750956.1, WP_159751646.1
OG0001315	2840401149	2854068249		WP_004607826.1		WP_048621036.1, WP_070088450.1		WP_159754597.1, WP_159754638.1	Prodigal_978|C-25_09750
OG0001316	2840401160	2854066849	WP_006443242.1	WP_004606418.1	Prodigal_3063|G10_30540	WP_076779588.1		WP_159750068.1	Prodigal_1180|C-25_11770
OG0001317	2840401182	2854068251		WP_004607828.1	Prodigal_364|G10_03600	WP_016302462.1		WP_004080072.1, WP_159754603.1	Prodigal_980|C-25_09770
OG0001318	2840401207	2854066874	WP_006442966.1	WP_130574555.1	Prodigal_2883|G10_28740	WP_076780372.1		WP_159750090.1	Prodigal_1690|C-25_16870
OG0001319	2840401212	2854066879	WP_138263165.1	WP_009248234.1	Prodigal_2814|G10_28050	WP_033124690.1		WP_159756054.1	Prodigal_1704|C-25_17010
OG0001320	2840401223	2854066890	WP_138263136.1	WP_004607401.1	Prodigal_2805|G10_27960	WP_083582478.1		WP_159750192.1	Prodigal_520|C-25_05170
OG0001321	2840401226, 2840401947	2854066893	WP_138263391.1	WP_130574672.1	Prodigal_1881|G10_18730			WP_159750715.1	Prodigal_1619|C-25_16160
OG0001322	2840401247	2854066923	WP_138263399.1	WP_004608294.1	Prodigal_2276|G10_22680	WP_076776473.1		WP_159750362.1	Prodigal_2147|C-25_21440
OG0001323	2840401248	2854066924	WP_138263400.1	WP_004608295.1	Prodigal_2275|G10_22670	WP_076776476.1		WP_159750363.1	Prodigal_2148|C-25_21450
OG0001324	2840401251	2854066927	WP_040435760.1	WP_004605629.1	Prodigal_853|G10_08490	WP_033125169.1		WP_159754041.1	Prodigal_1815|C-25_18120
OG0001325	2840401266	2854066948	WP_006445085.1	WP_004607215.1	Prodigal_2634|G10_26250	WP_076779282.1		WP_159750184.1	Prodigal_945|C-25_09420
OG0001326	2840401268	2854066950	WP_138262649.1	WP_004604790.1	Prodigal_2059|G10_20510	WP_052084149.1		WP_159751918.1	Prodigal_1828|C-25_18250
OG0001327	2840401270	2854066952	WP_138264485.1	WP_039909390.1	Prodigal_865|G10_08600	WP_076779094.1		WP_204162847.1	Prodigal_1830|C-25_18270
OG0001328	2840401280	2854066963	WP_006442534.1	WP_004608216.1	Prodigal_2355|G10_23470	WP_076776331.1	WP_006439542.1		Prodigal_630|C-25_06270
OG0001329	2840401283	2854066966	WP_006443876.1	WP_004606332.1	Prodigal_1417|G10_14110	WP_076777223.1	WP_040410219.1		Prodigal_219|C-25_02160
OG0001330	2840401337	2854067020	WP_006445017.1	WP_004607276.1	Prodigal_2691|G10_26820	WP_076780579.1		WP_159750286.1	Prodigal_867|C-25_08640
OG0001331	2840401345	2854067029	WP_138264116.1	WP_004607259.1	Prodigal_2675|G10_26660	WP_076780588.1		WP_159750294.1	Prodigal_856|C-25_08530
OG0001332	2840401352	2854067038	WP_138264099.1	WP_004607231.1	Prodigal_2650|G10_26410	WP_076780598.1		WP_159753428.1	Prodigal_850|C-25_08470
OG0001333	2840401354	2854067040	WP_138264097.1	WP_004607227.1	Prodigal_2646|G10_26370	WP_076780605.1		WP_159750174.1	Prodigal_846|C-25_08430
OG0001334	2840401357	2854067044	WP_138264098.1	WP_004607229.1	Prodigal_2648|G10_26390	WP_076780601.1		WP_159750172.1	Prodigal_848|C-25_08450
OG0001335	2840401366	2854067055	WP_138264614.1	WP_004605225.1	Prodigal_797|G10_07930	WP_076779163.1		WP_159750984.1	Prodigal_1786|C-25_17830
OG0001336	2840401382	2854067131	WP_040435896.1	WP_009248716.1	Prodigal_820|G10_08160	WP_076779118.1		WP_159752804.1	Prodigal_1803|C-25_18000
OG0001337	2840401385	2854067141	WP_138264587.1	WP_009248703.1	Prodigal_840|G10_08360	WP_076779111.1		WP_159754058.1	Prodigal_1809|C-25_18060
OG0001338	2840401389	2854067145	WP_138264490.1	WP_004605358.1	Prodigal_412|G10_04080			WP_159753204.1	Prodigal_1081|C-25_10780, Prodigal_1165|C-25_11620
OG0001339	2840401415	2854067174	WP_006445071.1	WP_004607226.1	Prodigal_2645|G10_26360	WP_076780630.1		WP_159750175.1	Prodigal_836|C-25_08330
OG0001340	2840401418	2854067177	WP_006444198.1	WP_004605684.1	Prodigal_905|G10_09000	WP_076779017.1		WP_159752752.1	Prodigal_1879|C-25_18760
OG0001341	2840401426	2854067185	WP_006445087.1	WP_004607213.1	Prodigal_2632|G10_26230	WP_076778507.1		WP_159750186.1	Prodigal_820|C-25_08170
OG0001342	2840401437	2854068266	WP_138264292.1	WP_004606729.1	Prodigal_1787|G10_17790	WP_083582500.1		WP_159751017.1	Prodigal_2694|C-25_26910
OG0001343	2840401473	2854067372	WP_006444668.1	WP_004605547.1	Prodigal_24|G10_00220	WP_076779789.1		WP_159755942.1	Prodigal_1444|C-25_14410
OG0001344	2840401474	2854067371	WP_138262056.1	WP_004607018.1	Prodigal_976|G10_09700	WP_076780830.1		WP_159753591.1	Prodigal_2843|C-25_28400
OG0001345	2840401476	2854067368	WP_138263877.1	WP_009248816.1	Prodigal_2460|G10_24520	WP_076778375.1		WP_159753076.1	Prodigal_783|C-25_07800
OG0001346	2840401477	2854067367	WP_171031795.1	WP_044942183.1	Prodigal_109|G10_01070	WP_076777571.1	WP_006439042.1		Prodigal_125|C-25_01240
OG0001347	2840401485	2854067359	WP_138264063.1	WP_004605552.1	Prodigal_30|G10_00280	WP_076779759.1		WP_159749536.1	Prodigal_1445|C-25_14420
OG0001348	2840401492	2854067353	WP_138264060.1	WP_009248941.1	Prodigal_47|G10_00450	WP_076779739.1		WP_159749526.1	Prodigal_1452|C-25_14490
OG0001349	2840401521	2854068035		WP_004607264.1	Prodigal_2680|G10_26710	WP_076779227.1	WP_006439701.1	WP_159750291.1	Prodigal_1991|C-25_19880
OG0001350	2840401522	2854068036		WP_004607263.1	Prodigal_2679|G10_26700	WP_076779225.1	WP_006439702.1	WP_159750292.1	Prodigal_1992|C-25_19890
OG0001351	2840401525	2854068040	WP_138264044.1	WP_004607128.1	Prodigal_59|G10_00570	WP_076780146.1		WP_159756102.1	Prodigal_1457|C-25_14540
OG0001352	2840401527	2854068043	WP_138264042.1	WP_004607130.1	Prodigal_61|G10_00590	WP_076780150.1		WP_159756096.1	Prodigal_1459|C-25_14560
OG0001353	2840401528	2854068044	WP_138264041.1	WP_004607131.1	Prodigal_62|G10_00600	WP_076780152.1		WP_159756093.1	Prodigal_1474|C-25_14710
OG0001354	2840401540	2854068058	WP_138263980.1	WP_173695336.1	Prodigal_336|G10_03320	WP_033126592.1		WP_159753672.1	Prodigal_752|C-25_07490
OG0001355	2840401541	2854068059	WP_138261982.1	WP_004604861.1	Prodigal_302|G10_02980	WP_076778978.1		WP_204162848.1	Prodigal_1913|C-25_19100
OG0001356	2840401542	2854068060	WP_006441914.1	WP_004604860.1	Prodigal_303|G10_02990	WP_076778975.1		WP_204162775.1	Prodigal_1914|C-25_19110
OG0001357	2840401543	2854068061	WP_138262260.1	WP_004607763.1	Prodigal_1143|G10_11370	WP_076778992.1		WP_159753678.1	Prodigal_1906|C-25_19030
OG0001358	2840401544	2854068062	WP_138261981.1	WP_004604859.1	Prodigal_304|G10_03000	WP_173829261.1		WP_159753669.1	Prodigal_1915|C-25_19120
OG0001359	2840401549	2854068067	WP_138264039.1	WP_082210540.1	Prodigal_72|G10_00700	WP_157888503.1		WP_159757241.1	Prodigal_1494|C-25_14910
OG0001360	2840401550	2854068068	WP_138264038.1	WP_004607142.1	Prodigal_73|G10_00710	WP_076780169.1		WP_159755968.1	Prodigal_1495|C-25_14920
OG0001361	2840401551	2854068069	WP_006444616.1	WP_004607149.1	Prodigal_80|G10_00780	WP_033125804.1		WP_159755951.1	Prodigal_1504|C-25_15010
OG0001362	2840401567	2854068090	WP_138263668.1	WP_039909697.1	Prodigal_1059|G10_10530		WP_006439698.1, WP_040410629.1	WP_159751496.1
OG0001363	2840401575	2854068098	WP_138262738.1			WP_076778464.1, WP_076778466.1, WP_076779602.1	WP_006439003.1		Prodigal_1942|C-25_19390
OG0001364	2840401580	2854068102	WP_006445067.1	WP_004607230.1	Prodigal_2649|G10_26400	WP_076780600.1		WP_159750171.1	Prodigal_849|C-25_08460
OG0001365	2840401596	2854068119	WP_006444776.1	WP_004607908.1	Prodigal_186|G10_01830	WP_076780260.1		WP_159750082.1	Prodigal_1630|C-25_16270
OG0001366	2840401598	2854068121	WP_040435943.1	WP_004607905.1	Prodigal_188|G10_01850	WP_076780269.1		WP_159750086.1	Prodigal_1635|C-25_16320
OG0001367	2840401601	2854068124	WP_006444808.1	WP_004607903.1	Prodigal_191|G10_01880	WP_076780271.1		WP_159751708.1	Prodigal_1637|C-25_16340
OG0001368	2840401603	2854068126	WP_138262216.1	WP_009247923.1	Prodigal_193|G10_01900	WP_076780274.1		WP_159751706.1	Prodigal_1640|C-25_16370
OG0001369	2840401611	2854068134	WP_138262929.1	WP_039910047.1	Prodigal_700|G10_06960	WP_076778499.1		WP_159748954.1	Prodigal_815|C-25_08120
OG0001370	2840401636	2854068150	WP_138263951.1	WP_004607922.1	Prodigal_172|G10_01690	WP_076777570.1	WP_006439378.1		Prodigal_123|C-25_01220
OG0001371	2840401654	2854068156	WP_006444394.1	WP_004606781.1	Prodigal_2370|G10_23620	WP_076779445.1		WP_159752677.1	Prodigal_1109|C-25_11060
OG0001372	2840401656	2854068158	WP_138264557.1	WP_004606828.1	Prodigal_2418|G10_24100	WP_076781071.1		WP_159753941.1	Prodigal_1061|C-25_10580
OG0001373	2840401663	2854068165	WP_006444842.1	WP_004607870.1	Prodigal_218|G10_02150	WP_076779436.1		WP_159755549.1	Prodigal_1055|C-25_10520
OG0001374	2840401666	2854068169	WP_138262181.1	WP_009247900.1	Prodigal_232|G10_02290	WP_076779432.1		WP_159755540.1	Prodigal_1053|C-25_10500
OG0001375	2840401667	2854068170	WP_138262180.1	WP_004607855.1	Prodigal_233|G10_02300	WP_076779430.1		WP_159755537.1	Prodigal_1052|C-25_10490
OG0001376	2840401671	2854068175	WP_006444851.1	WP_004607850.1	Prodigal_238|G10_02350	WP_076779422.1		WP_159755525.1	Prodigal_1047|C-25_10440
OG0001377	2840401674	2854068178	WP_138262175.1	WP_004607844.1	Prodigal_243|G10_02400		WP_006439799.1, WP_006440539.1	WP_159755127.1
OG0001378	2840401675	2854068179	WP_006444861.1	WP_004607843.1	Prodigal_244|G10_02410	WP_076779414.1		WP_159755124.1	Prodigal_1042|C-25_10390
OG0001379	2840401677	2854068181	WP_006444862.1	WP_004607842.1	Prodigal_245|G10_02420	WP_076779412.1		WP_159755121.1	Prodigal_1041|C-25_10380
OG0001380	2840401680	2854068185	WP_138262673.1	WP_039909174.1	Prodigal_2076|G10_20680	WP_076778050.1	WP_006439020.1		Prodigal_2347|C-25_23440
OG0001381	2840401717, 2840401718				Prodigal_1298|G10_12920, Prodigal_1848|G10_18400, Prodigal_741|G10_07370	WP_072525239.1		WP_159750930.1, WP_159754530.1
OG0001382	2840401731	2854065846	WP_138263955.1, WP_138264592.1	WP_004605606.1	Prodigal_832|G10_08280			WP_159751994.1, WP_159757443.1
OG0001383	2840401785	2854068388	WP_138262868.1	WP_004607154.1	Prodigal_85|G10_00830	WP_076780188.1		WP_159756230.1	Prodigal_1508|C-25_15050
OG0001384	2840401788	2854068385	WP_040435920.1	WP_025646175.1	Prodigal_89|G10_00870	WP_076781142.1		WP_159749016.1	Prodigal_1512|C-25_15090
OG0001385	2840401790	2854068383	WP_006444603.1	WP_004607160.1	Prodigal_91|G10_00890	WP_076780193.1		WP_159749012.1	Prodigal_1513|C-25_15100
OG0001386	2840401791	2854068382	WP_138262861.1	WP_004607161.1	Prodigal_92|G10_00900	WP_076780195.1		WP_159749010.1	Prodigal_1514|C-25_15110
OG0001387	2840401795	2854068377	WP_006444598.1	WP_004607165.1	Prodigal_96|G10_00940	WP_076780202.1		WP_159749002.1	Prodigal_1518|C-25_15150
OG0001388	2840401806	2854068365	WP_006444576.1	WP_004607180.1	Prodigal_110|G10_01080	WP_076779612.1		WP_159748979.1	Prodigal_1530|C-25_15270
OG0001389	2840401807	2854068364	WP_040435845.1	WP_004607181.1	Prodigal_111|G10_01090	WP_076779610.1		WP_159748977.1	Prodigal_1531|C-25_15280
OG0001390	2840401808	2854068363	WP_006444572.1	WP_004607182.1	Prodigal_112|G10_01100	WP_076779608.1		WP_159748975.1	Prodigal_1532|C-25_15290
OG0001391	2840401817	2854068353	WP_138262251.1	WP_004607913.1	Prodigal_181|G10_01780	WP_076780338.1		WP_159756006.1	Prodigal_1667|C-25_16640
OG0001392	2840401829	2854068344	WP_138264686.1	WP_039909321.1	Prodigal_126|G10_01230	WP_083582616.1		WP_159748933.1	Prodigal_1570|C-25_15670
OG0001393	2840401849	2854068323	WP_006444722.1	WP_004607938.1	Prodigal_156|G10_01530	WP_076779591.1	WP_006439317.1		Prodigal_1596|C-25_15930
OG0001394	2840401856	2854068316	WP_138263695.1	WP_004607867.1	Prodigal_221|G10_02180		WP_006438992.1	WP_159749744.1	Prodigal_2495|C-25_24920
OG0001395	2840401857	2854068315	WP_138263694.1	WP_004607866.1	Prodigal_222|G10_02190		WP_006438993.1	WP_159749746.1	Prodigal_2496|C-25_24930
OG0001396	2840401860	2854068312	WP_006443993.1	WP_009247905.1	Prodigal_225|G10_02220		WP_006438996.1	WP_159749754.1	Prodigal_2499|C-25_24960
OG0001397	2840401872	2854068298	WP_138263680.1	WP_004607933.1	Prodigal_161|G10_01580	WP_076777071.1		WP_159755773.1	Prodigal_327|C-25_03240
OG0001398	2840401874	2854068296	WP_138262257.1	WP_039909901.1	Prodigal_163|G10_01600	WP_033126211.1		WP_159755767.1	Prodigal_1607|C-25_16040
OG0001399	2840401883	2854068286	WP_138262252.1	WP_004607914.1	Prodigal_180|G10_01770	WP_076780252.1		WP_159756009.1	Prodigal_1624|C-25_16210
OG0001400	2840401906			WP_009248578.1	Prodigal_1936|G10_19280, Prodigal_1937|G10_19290, Prodigal_2149|G10_21410	WP_076777971.1	WP_040410384.1		Prodigal_2393|C-25_23900
OG0001401	2840401912	2854066444				WP_076776980.1		WP_159750309.1, WP_159750816.1, WP_159750839.1, WP_159755692.1, WP_159755696.1
OG0001402	2840401971	2854066587	WP_138264315.1	WP_004608204.1	Prodigal_2367|G10_23590		WP_006439688.1, WP_006441187.1	WP_159751002.1
OG0001403	2840401975	2854066582	WP_138264082.1	WP_004605627.1	Prodigal_851|G10_08470	WP_076776940.1		WP_159751999.1	Prodigal_1997|C-25_19940
OG0001404	2840401977	2854066580	WP_138264481.1	WP_004605649.1	Prodigal_873|G10_08680	WP_076779080.1		WP_159754103.1	Prodigal_1838|C-25_18350
OG0001405	2840401979	2854066578	WP_138264478.1		Prodigal_877|G10_08720	WP_076779075.1	WP_006440785.1	WP_159754079.1	Prodigal_1840|C-25_18370
OG0001406	2840401984	2854066576	WP_006444238.1	WP_004605660.1	Prodigal_884|G10_08790	WP_076779061.1		WP_159752794.1	Prodigal_1846|C-25_18430
OG0001407	2840401986	2854066573	WP_006444235.1	WP_004605662.1	Prodigal_886|G10_08810	WP_076779057.1		WP_159752790.1	Prodigal_1848|C-25_18450
OG0001408	2840401987	2854066572	WP_006444234.1	WP_004605664.1	Prodigal_887|G10_08820	WP_076779055.1		WP_159752788.1	Prodigal_1849|C-25_18460
OG0001409	2840401988	2854066571	WP_006444233.1	WP_004605665.1	Prodigal_888|G10_08830	WP_076779052.1		WP_159752786.1	Prodigal_1850|C-25_18470
OG0001410	2840401992	2854066567	WP_138264641.1	WP_004605670.1	Prodigal_892|G10_08870	WP_076779042.1		WP_159752778.1	Prodigal_1854|C-25_18510
OG0001411	2840401995	2854066564	WP_040434914.1	WP_004608203.1	Prodigal_2368|G10_23600	WP_076777464.1	WP_006440016.1	WP_159753479.1
OG0001412	2840401997	2854066562	WP_138263503.1	WP_004607323.1	Prodigal_2735|G10_27260	WP_076780685.1		WP_159753657.1	Prodigal_727|C-25_07240
OG0001413	2840402000	2854067618	WP_138263791.1	WP_004605705.1	Prodigal_2585|G10_25770		WP_006439107.1, WP_006439498.1	WP_159756227.1
OG0001414	2840402003	2854068265		WP_004604738.1	Prodigal_2110|G10_21020	WP_076779306.1	WP_040410580.1	WP_159750521.1	Prodigal_1793|C-25_17900
OG0001415	2840402009	2854065682	WP_138262528.1	WP_004606548.1	Prodigal_3156|G10_31470	WP_076779109.1	WP_006439110.1		Prodigal_1813|C-25_18100
OG0001416	2840402027	2854065696				WP_076777868.1	WP_006439260.1, WP_040410272.1	WP_159751749.1, WP_159755782.1	Prodigal_2413|C-25_24100
OG0001417	2840402033	2854065703	WP_138264717.1	WP_004606648.1	Prodigal_1879|G10_18710	WP_076780856.1		WP_159754500.1	Prodigal_2849|C-25_28460
OG0001418	2840402048	2854065742	WP_138262034.1	WP_009248087.1	Prodigal_1018|G10_10120	WP_076778578.1		WP_159753049.1	Prodigal_554|C-25_05510
OG0001419	2840402049	2854065743	WP_171031614.1	WP_039909725.1	Prodigal_1019|G10_10130	WP_076778576.1		WP_159756980.1	Prodigal_553|C-25_05500
OG0001420	2840402051	2854065745	WP_006441813.1	WP_004606971.1	Prodigal_1022|G10_10160	WP_076778572.1		WP_159756926.1	Prodigal_551|C-25_05480
OG0001421	2840402054	2854065749	WP_138264240.1	WP_004607361.1	Prodigal_2771|G10_27620	WP_076777966.1		WP_159756024.1	Prodigal_2398|C-25_23950
OG0001422	2840402055	2854065750	WP_138263997.1	WP_004606676.1	Prodigal_1840|G10_18320	WP_076776754.1		WP_159750741.1	Prodigal_543|C-25_05400
OG0001423	2840402056	2854065751		WP_004606952.1	Prodigal_1037|G10_10310	WP_076780747.1	WP_006440313.1	WP_159752529.1	Prodigal_542|C-25_05390
OG0001424	2840402059	2854065754	WP_006441827.1	WP_004606939.1	Prodigal_1066|G10_10600	WP_076776773.1		WP_159752519.1	Prodigal_535|C-25_05320
OG0001425	2840402060	2854065755	WP_006441828.1	WP_004606938.1	Prodigal_1067|G10_10610	WP_076776775.1		WP_159752517.1	Prodigal_534|C-25_05310
OG0001426	2840402068	2854065823	WP_040434740.1	WP_009249254.1	Prodigal_1242|G10_12360	WP_076776817.1		WP_159752250.1	Prodigal_517|C-25_05140
OG0001427	2840402069	2854065824	WP_006442236.1	WP_004607703.1	Prodigal_1244|G10_12380	WP_076776821.1		WP_159752246.1	Prodigal_519|C-25_05160
OG0001428	2840402070	2854065825	WP_006442235.1	WP_004607702.1	Prodigal_1245|G10_12390	WP_076776825.1		WP_159752244.1	Prodigal_439|C-25_04360
OG0001429	2840402078	2854065832	WP_006442223.1	WP_004607694.1	Prodigal_1250|G10_12440	WP_033126807.1		WP_159752226.1	Prodigal_418|C-25_04150
OG0001430	2840402097	2854065865	WP_083790650.1	WP_009248656.1	Prodigal_2111|G10_21030	WP_076776720.1		WP_159750520.1	Prodigal_654|C-25_06510
OG0001431	2840402106	2854065874, 2854065875	WP_138262188.1, WP_171031708.1					WP_159750973.1, WP_159752236.1	Prodigal_1029|C-25_10260
OG0001432	2840402107	2854065876	WP_138262707.1, WP_138263219.1, WP_138263735.1					WP_159752234.1, WP_159756622.1	Prodigal_1472|C-25_14690
OG0001433	2840402112	2854065881	WP_138263313.1			WP_076777532.1	WP_006439405.1	WP_159754369.1, WP_159757464.1	Prodigal_79|C-25_00780
OG0001434	2840402119	2854065889	WP_138262653.1	WP_004604999.1	Prodigal_1343|G10_13370	WP_076776644.1	WP_040410250.1		Prodigal_2240|C-25_22370
OG0001435	2840402150	2854065912	WP_006442143.1	WP_009248649.1	Prodigal_2103|G10_20950	WP_033125872.1		WP_159750528.1	Prodigal_2323|C-25_23200
OG0001436	2840402154	2854065916	WP_006442138.1	WP_004604749.1	Prodigal_2099|G10_20910	WP_076778089.1		WP_159750531.1	Prodigal_2327|C-25_23240
OG0001437	2840402159	2854065922	WP_138262689.1	WP_004604759.1	Prodigal_2091|G10_20830	WP_083582544.1		WP_159752022.1	Prodigal_2332|C-25_23290
OG0001438	2840402164	2854065927	WP_006442124.1	WP_004604766.1	Prodigal_2084|G10_20760	WP_076778066.1		WP_159752014.1	Prodigal_2337|C-25_23340
OG0001439	2840402167	2854065930	WP_138262681.1	WP_004604769.1	Prodigal_2081|G10_20730	WP_076778062.1		WP_159752011.1	Prodigal_2340|C-25_23370
OG0001440	2840402170	2854065934	WP_006442116.1	WP_009248636.1	Prodigal_2077|G10_20690	WP_076778056.1		WP_159752008.1	Prodigal_2343|C-25_23400
OG0001441	2840402195	2854067269		WP_004607535.1		WP_171900602.1		WP_159749988.1, WP_159752180.1, WP_159753811.1	Prodigal_1006|C-25_10030
OG0001442	2840402205	2854067837	WP_138262980.1		Prodigal_748|G10_07440	WP_076778681.1	WP_006439938.1	WP_159752985.1	Prodigal_2046|C-25_20430
OG0001443	2840402225	2854067816	WP_138263440.1	WP_039910073.1	Prodigal_595|G10_05910	WP_076778699.1		WP_159753218.1	Prodigal_1995|C-25_19920
OG0001444	2840402226	2854067815	WP_138263439.1	WP_004608434.1	Prodigal_596|G10_05920	WP_076778697.1		WP_159753216.1	Prodigal_1996|C-25_19930
OG0001445	2840402238	2854067746	WP_040434828.1	WP_004608267.1	Prodigal_2307|G10_22990	WP_076776383.1	WP_006439619.1		Prodigal_2101|C-25_20980
OG0001446	2840402242	2854067730	WP_138264507.1	WP_004606817.1	Prodigal_2411|G10_24030	WP_157888437.1		WP_159753908.1	Prodigal_2072|C-25_20690
OG0001447	2840402244	2854067728	WP_138264517.1	WP_009248781.1	Prodigal_2409|G10_24010	WP_076778637.1		WP_159753905.1	Prodigal_2074|C-25_20710
OG0001448	2840402262	2854067709	WP_171031730.1	WP_004608248.1	Prodigal_2326|G10_23180	WP_076776363.1	WP_050754645.1		Prodigal_2088|C-25_20850
OG0001449	2840402264	2854067707	WP_138263846.1	WP_004608245.1	Prodigal_2329|G10_23210	WP_076780711.1	WP_006439612.1		Prodigal_2085|C-25_20820
OG0001450	2840402265	2854067706	WP_138263847.1	WP_004608246.1	Prodigal_2328|G10_23200	WP_076776359.1	WP_006439620.1		Prodigal_2086|C-25_20830
OG0001451	2840402268	2854067703	WP_138263850.1	WP_004608251.1	Prodigal_2323|G10_23150	WP_076776369.1	WP_006439607.1		Prodigal_2091|C-25_20880
OG0001452	2840402269	2854067702	WP_171031731.1	WP_009249149.1	Prodigal_2322|G10_23140	WP_076776371.1	WP_040410725.1		Prodigal_2092|C-25_20890
OG0001453	2840402270	2854067701	WP_138263851.1	WP_004608254.1	Prodigal_2320|G10_23120	WP_076776375.1	WP_006441064.1		Prodigal_2094|C-25_20910
OG0001454	2840402272	2854067699	WP_138263853.1	WP_173695583.1	Prodigal_2317|G10_23090	WP_076776377.1	WP_006439608.1		Prodigal_2096|C-25_20930
OG0001455	2840402274	2854067697	WP_138263854.1	WP_009249144.1	Prodigal_2315|G10_23070	WP_076776380.1	WP_040410478.1		Prodigal_2098|C-25_20950
OG0001456	2840402277	2854067694	WP_138263862.1	WP_009249143.1	Prodigal_2314|G10_23060	WP_076776382.1	WP_040410344.1		Prodigal_2099|C-25_20960
OG0001457	2840402278	2854067693		WP_004606489.1		WP_076780972.1			Prodigal_2207|C-25_22040, Prodigal_2288|C-25_22850, Prodigal_2761|C-25_27580, Prodigal_2780|C-25_27770
OG0001458	2840402293	2854067679	WP_040435794.1	WP_004606803.1	Prodigal_2398|G10_23900	WP_076778623.1		WP_159753855.1	Prodigal_612|C-25_06090
OG0001459	2840402310	2854067661	WP_138263125.1	WP_004607396.1	Prodigal_2803|G10_27940	WP_076779209.1		WP_159755579.1	Prodigal_1751|C-25_17480
OG0001460	2840402317	2854067654	WP_138263242.1	WP_039909619.1		WP_076776853.1	WP_050754638.1	WP_159750096.1	Prodigal_2490|C-25_24870
OG0001461	2840402320	2854067651	WP_006444449.1	WP_004606987.1	Prodigal_1007|G10_10010	WP_076778310.1	WP_006439068.1		Prodigal_2256|C-25_22530
OG0001462	2840402328	2854067640	WP_006441801.1	WP_004606979.1	Prodigal_1014|G10_10080	WP_076778298.1		WP_159750340.1	Prodigal_2264|C-25_22610
OG0001463	2840402329	2854067639	WP_138262037.1	WP_004606978.1	Prodigal_1015|G10_10090	WP_076778296.1		WP_159750341.1	Prodigal_2265|C-25_22620
OG0001464	2840402391	2854066292		WP_002585086.1, WP_004604804.1		WP_002585086.1, WP_076778920.1		WP_004081247.1	Prodigal_663|C-25_06600
OG0001465	2840402416	2854068848	WP_138264713.1	WP_004606641.1	Prodigal_1886|G10_18780	WP_076777911.1		WP_159750708.1	Prodigal_2484|C-25_24810
OG0001466	2840402419	2854068845	WP_006442526.1	WP_039909696.1	Prodigal_1071|G10_10650	WP_076778430.1	WP_006439090.1		Prodigal_800|C-25_07970
OG0001467	2840402431	2854068829	WP_040434909.1	WP_004608509.1	Prodigal_539|G10_05350	WP_076776210.1		WP_159753448.1	Prodigal_714|C-25_07110
OG0001468	2840402438	2854068821	WP_138263494.1	WP_004608581.1	Prodigal_474|G10_04700	WP_076776198.1		WP_004071611.1	Prodigal_722|C-25_07190
OG0001469	2840402449	2854068810	WP_138263504.1	WP_004607325.1	Prodigal_2737|G10_27280	WP_076776188.1		WP_159756423.1	Prodigal_729|C-25_07260
OG0001470	2840402452	2854068807	WP_138263510.1	WP_009248191.1	Prodigal_2739|G10_27300	WP_076776187.1		WP_159750245.1	Prodigal_732|C-25_07290
OG0001471	2840402453	2854068806	WP_040434926.1	WP_004607328.1	Prodigal_2740|G10_27310	WP_076776185.1		WP_159750244.1	Prodigal_733|C-25_07300
OG0001472	2840402454	2854068805	WP_138263511.1	WP_004607329.1	Prodigal_2741|G10_27320	WP_076776183.1		WP_159750243.1	Prodigal_734|C-25_07310
OG0001473	2840402457	2854068801	WP_006442835.1	WP_039909754.1	Prodigal_2745|G10_27360	WP_076776180.1		WP_159755221.1	Prodigal_736|C-25_07330
OG0001474	2840402458	2854068800	WP_138263514.1	WP_004607334.1	Prodigal_2746|G10_27370	WP_173829248.1		WP_159755224.1	Prodigal_737|C-25_07340
OG0001475	2840402483	2854068775	WP_138263538.1	WP_156786770.1	Prodigal_2747|G10_27380	WP_076776178.1		WP_159755227.1	Prodigal_738|C-25_07350
OG0001476	2840402484	2854068774	WP_006442839.1	WP_004607336.1	Prodigal_2748|G10_27390	WP_076776175.1		WP_159755230.1	Prodigal_739|C-25_07360
OG0001477	2840402485	2854068773	WP_006442840.1	WP_004607337.1	Prodigal_2749|G10_27400	WP_076776172.1		WP_159755233.1	Prodigal_740|C-25_07370
OG0001478	2840402487			WP_004606451.1, WP_009249017.1, WP_039909403.1	Prodigal_1376|G10_13700, Prodigal_2592|G10_25840	WP_083582624.1		WP_159756066.1
OG0001479	2840402494	2854068768	WP_138263078.1	WP_004607342.1	Prodigal_2754|G10_27450	WP_076776161.1		WP_159755248.1	Prodigal_744|C-25_07410
OG0001480	2840402496	2854068766	WP_138263230.1	WP_009248198.1	Prodigal_2756|G10_27470	WP_076776158.1		WP_159755254.1	Prodigal_746|C-25_07430
OG0001481	2840402501	2854068761	WP_138262873.1	WP_004606882.1	Prodigal_2463|G10_24550	WP_076776148.1		WP_159756989.1	Prodigal_750|C-25_07470
OG0001482	2840402506	2854068756	WP_138263072.1	WP_004606887.1	Prodigal_2468|G10_24600	WP_076776030.1		WP_159753102.1	Prodigal_769|C-25_07660
OG0001483	2840402508	2854068754	WP_006442570.1	WP_004606889.1	Prodigal_2470|G10_24620	WP_076776028.1		WP_159754361.1	Prodigal_771|C-25_07680
OG0001484	2840402510	2854068752	WP_138262903.1	WP_004605881.1	Prodigal_2550|G10_25420	WP_076778521.1		WP_159754390.1	Prodigal_1951|C-25_19480
OG0001485	2840402511	2854068750	WP_138264049.1	WP_039909540.1	Prodigal_1526|G10_15190		WP_006439460.1, WP_006440893.1	WP_159752465.1
OG0001486	2840402514	2854068747	WP_006443861.1	WP_004607716.1	Prodigal_1176|G10_11700	WP_076778530.1		WP_159752491.1	Prodigal_1949|C-25_19460
OG0001487	2840402525	2854068399	WP_138263998.1	WP_004607036.1	Prodigal_960|G10_09540		WP_006439230.1	WP_159753276.1, WP_159756411.1
OG0001488	2840402526	2854068397	WP_138263999.1	WP_004607034.1	Prodigal_962|G10_09560		WP_006439229.1	WP_159750141.1, WP_159753278.1
OG0001489	2840402530	2854067432	WP_138264442.1	WP_004607026.1	Prodigal_968|G10_09620	WP_076780973.1		WP_159753652.1	Prodigal_1947|C-25_19440
OG0001490	2840402534	2854067445	WP_138263689.1	WP_004607858.1	Prodigal_230|G10_02270		WP_006438991.1	WP_159749748.1	Prodigal_225|C-25_02220
OG0001491	2840402552	2854067466	WP_006442489.1	WP_004605714.1	Prodigal_2118|G10_21100	WP_157888490.1		WP_159750516.1	Prodigal_1927|C-25_19240
OG0001492	2840402562	2854066774, 2854067924, 2854067970, 2854068629				WP_076779895.1		WP_002323370.1	Prodigal_2593|C-25_25900
OG0001493	2840402571, 2840402671	2854068252	WP_138263331.1			WP_070088449.1, WP_076778190.1, WP_076779383.1		WP_159754606.1
OG0001494	2840402712	2854067615	WP_138264164.1	WP_004607095.1	Prodigal_3290|G10_32810	WP_076779889.1		WP_159749292.1	Prodigal_1386|C-25_13830
OG0001495	2840402714	2854067612	WP_006443770.1	WP_004607097.1	Prodigal_3292|G10_32830	WP_076779886.1		WP_159749296.1	Prodigal_1388|C-25_13850
OG0001496	2840402716	2854067610	WP_040435160.1	WP_004607099.1	Prodigal_3294|G10_32850	WP_076779881.1		WP_159749300.1	Prodigal_1390|C-25_13870
OG0001497	2840402722	2854067604	WP_083790619.1	WP_004607106.1		WP_076779866.1	WP_006440950.1	WP_159749318.1	Prodigal_1397|C-25_13940
OG0001498	2840402725	2854067601	WP_006443781.1	WP_004607109.1		WP_076779861.1	WP_006440947.1	WP_159749324.1	Prodigal_1399|C-25_13960
OG0001499	2840402740	2854067590	WP_138264658.1	WP_004607122.1	Prodigal_13|G10_00120	WP_076779804.1		WP_159749343.1	Prodigal_1413|C-25_14100
OG0001500	2840402751	2854066673	WP_171031727.1	WP_130574636.1	Prodigal_2351|G10_23430	WP_083582651.1		WP_159753996.1	Prodigal_617|C-25_06140
OG0001501	2840402753	2854066671	WP_138263878.1	WP_004608217.1	Prodigal_2354|G10_23460	WP_076780702.1		WP_159752659.1	Prodigal_629|C-25_06260
OG0001502	2840402758	2854066666	WP_138263807.1	WP_004608211.1	Prodigal_2360|G10_23520	WP_076776748.1		WP_159752669.1	Prodigal_634|C-25_06310
OG0001503	2840402762	2854066662	WP_138263803.1	WP_004608209.1	Prodigal_2362|G10_23540	WP_076776739.1		WP_159752671.1	Prodigal_638|C-25_06350
OG0001504	2840402763	2854066661	WP_138263801.1	WP_004608207.1	Prodigal_2364|G10_23560	WP_076776737.1		WP_159752673.1	Prodigal_640|C-25_06370
OG0001505	2840402766	2854066657	WP_138262812.1	WP_004606698.1	Prodigal_1818|G10_18100	WP_076779120.1		WP_159750139.1	Prodigal_1801|C-25_17980
OG0001506	2840402779	2854066642, 2854068130	WP_138262789.1	WP_004607680.1	Prodigal_1269|G10_12630	WP_076779322.1		WP_159754577.1
OG0001507	2840402782	2854066640	WP_138264502.1	WP_004605895.1	Prodigal_2565|G10_25570	WP_076778332.1		WP_159755477.1	Prodigal_1964|C-25_19610
OG0001508	2840402784	2854066638	WP_040435803.1	WP_009248836.1	Prodigal_2567|G10_25590	WP_076778336.1		WP_159755492.1	Prodigal_1962|C-25_19590
OG0001509	2840402787	2854066635	WP_138263777.1	WP_009248843.1	Prodigal_2574|G10_25660	WP_076778362.1		WP_159753206.1	Prodigal_776|C-25_07730
OG0001510	2840402790	2854066140	WP_138263629.1	WP_004606003.1	Prodigal_1678|G10_16700	WP_076778428.1		WP_159751308.1	Prodigal_799|C-25_07960
OG0001511	2840402820	2854066117	WP_006443255.1, WP_006443493.1, WP_006444568.1, WP_171031610.1	WP_004607753.1		WP_076780660.1
OG0001512	2840402843	2854066092	WP_138262998.1	WP_004608393.1	Prodigal_636|G10_06320	WP_076776267.1		WP_159753013.1	Prodigal_2014|C-25_20110
OG0001513	2840402844	2854066091	WP_138263000.1	WP_004608394.1	Prodigal_635|G10_06310	WP_076776265.1		WP_159753015.1	Prodigal_2013|C-25_20100
OG0001514	2840402845	2854066090	WP_138263002.1	WP_004608395.1	Prodigal_634|G10_06300	WP_076776264.1		WP_159753017.1	Prodigal_2012|C-25_20090
OG0001515	2840402846	2854066089	WP_138263004.1	WP_004608397.1	Prodigal_632|G10_06280	WP_076776262.1		WP_159753019.1	Prodigal_2010|C-25_20070
OG0001516	2840402848	2854066086	WP_171031663.1	WP_004608399.1	Prodigal_630|G10_06260	WP_076776258.1		WP_159753021.1	Prodigal_2008|C-25_20050
OG0001517	2840402849	2854066080	WP_138263016.1	WP_009249541.1	Prodigal_625|G10_06210	WP_076776256.1		WP_159753027.1	Prodigal_2007|C-25_20040
OG0001518	2840402853	2854066076	WP_138262223.1, WP_138264255.1	WP_039909784.1	Prodigal_2927|G10_29180, Prodigal_2961|G10_29520			WP_159751594.1
OG0001519	2840402866	2854066062	WP_138263062.1	WP_004608420.1	Prodigal_610|G10_06060	WP_076776783.1		WP_159754168.1	Prodigal_529|C-25_05260
OG0001520		2854065810, 2854067103		WP_004606091.1, WP_039909313.1, WP_039909417.1				WP_016230176.1, WP_159751782.1	Prodigal_2454|C-25_24510
OG0001521		2854065975, 2854066142, 2854067428			Prodigal_939|G10_09330	WP_076776049.1		WP_057572172.1, WP_159752888.1, WP_159754539.1
OG0001522		2854067133		WP_004605404.1				WP_159750178.1, WP_159751236.1, WP_159751465.1, WP_159751576.1, WP_159755620.1, WP_159756000.1
OG0001523		2854067803	WP_138262800.1	WP_004607556.1	Prodigal_1302|G10_12960, Prodigal_737|G10_07330	WP_076777693.1		WP_159749933.1, WP_159751684.1
OG0001524		2854067916, 2854067976, 2854068639, 2854068640				WP_076779918.1		WP_159749269.1, WP_159757943.1	Prodigal_2585|C-25_25820
OG0001525		2854068037	WP_138264046.1, WP_170254066.1	WP_004607125.1	Prodigal_56|G10_00540	WP_076781138.1		WP_159756108.1	Prodigal_1454|C-25_14510
OG0001526		2854068465				WP_076779723.1		WP_159749687.1, WP_159749689.1, WP_159749695.1, WP_159750137.1, WP_159751836.1	Prodigal_568|C-25_05650
OG0001527		2854068468, 2854068632	WP_171031661.1	WP_050755132.1	Prodigal_1534|G10_15270	WP_076776695.1		WP_159756658.1	Prodigal_697|C-25_06940
OG0001528			WP_006441709.1	WP_004605195.1	Prodigal_1913|G10_19050	WP_076780788.1	WP_006440407.1	WP_159756254.1, WP_159757788.1	Prodigal_234|C-25_02310
OG0001529			WP_006442165.1, WP_006442389.1	WP_004606279.1	Prodigal_1466|G10_14590	WP_076780135.1		WP_159750556.1, WP_159755564.1	Prodigal_1293|C-25_12900
OG0001530			WP_006442691.1, WP_171031698.1	WP_004608461.1, WP_004608606.1	Prodigal_451|G10_04470, Prodigal_574|G10_05700		WP_006439958.1	WP_159754668.1
OG0001531			WP_006442944.1, WP_006444505.1, WP_006444687.1, WP_138262901.1, WP_138263754.1, WP_171031660.1	WP_004605458.1	Prodigal_2170|G10_21620
OG0001532			WP_006443094.1, WP_138262530.1	WP_009248326.1	Prodigal_3157|G10_31480	WP_076779107.1	WP_006439112.1		Prodigal_1814|C-25_18110, Prodigal_1821|C-25_18180
OG0001533			WP_006443249.1, WP_138263267.1, WP_138263274.1	WP_130574644.1	Prodigal_2973|G10_29640	WP_033127028.1		WP_159750202.1	Prodigal_1784|C-25_17810
OG0001534			WP_006443277.1, WP_138262417.1, WP_138263152.1, WP_205689571.1	WP_004606356.1	Prodigal_3002|G10_29930			WP_159750156.1, WP_159750163.1
OG0001535			WP_006444047.1, WP_006444048.1	WP_004605946.1, WP_004605947.1	Prodigal_1731|G10_17230, Prodigal_1732|G10_17240	WP_033125510.1			Prodigal_67|C-25_00660
OG0001536			WP_006444883.1	WP_004606896.1, WP_004607833.1	Prodigal_2477|G10_24690, Prodigal_254|G10_02510	WP_033125176.1		WP_159754656.1	Prodigal_1807|C-25_18040
OG0001537			WP_006444918.1	WP_004608122.1	Prodigal_319|G10_03150	WP_076779326.1, WP_076779377.1	WP_040410260.1	WP_159754624.1	Prodigal_958|C-25_09550
OG0001538			WP_040435018.1, WP_138263307.1, WP_138263318.1, WP_138263319.1, WP_138263321.1						Prodigal_1658|C-25_16550, Prodigal_1673|C-25_16700, Prodigal_1823|C-25_18200
OG0001539			WP_040435140.1, WP_138264595.1	WP_004605009.1	Prodigal_1353|G10_13470	WP_083582707.1		WP_159750593.1, WP_159757541.1	Prodigal_1885|C-25_18820
OG0001540			WP_040435176.1	WP_009248988.1	Prodigal_1423|G10_14170	WP_076777227.1	WP_006439392.1, WP_040410196.1	WP_159750762.1	Prodigal_211|C-25_02080
OG0001541			WP_138261996.1, WP_138262768.1, WP_138262785.1, WP_138262983.1, WP_138264462.1, WP_138264707.1, WP_171031707.1, WP_171031746.1
OG0001542			WP_138262028.1, WP_138263750.1	WP_004606963.1	Prodigal_1029|G10_10230		WP_006440230.1	WP_159749578.1, WP_159754017.1, WP_159757473.1
OG0001543			WP_138262724.1			WP_076777164.1, WP_076777170.1	WP_006439949.1	WP_159752590.1, WP_159755561.1	Prodigal_267|C-25_02640, Prodigal_608|C-25_06050
OG0001544			WP_138262883.1	WP_004606891.1	Prodigal_2472|G10_24640	WP_076776027.1	WP_040410206.1	WP_159751125.1, WP_159757694.1	Prodigal_773|C-25_07700
OG0001545			WP_138262895.1, WP_195319325.1	WP_004605807.1, WP_004605812.1	Prodigal_1306|G10_13000, Prodigal_733|G10_07290	WP_076781055.1		WP_065550929.1
OG0001546			WP_138263087.1	WP_004607358.1	Prodigal_2768|G10_27590	WP_076776151.1, WP_076778462.1	WP_006440747.1	WP_159757185.1	Prodigal_749|C-25_07460
OG0001547			WP_138263217.1, WP_138264202.1	WP_009249310.1	Prodigal_1862|G10_18540	WP_076777625.1, WP_076780352.1		WP_159751830.1	Prodigal_1371|C-25_13680
OG0001548			WP_138263340.1	WP_004606861.1	Prodigal_2443|G10_24350	WP_076777166.1		WP_159750557.1, WP_159752596.1, WP_159753878.1	Prodigal_1120|C-25_11170
OG0001549			WP_138263345.1	WP_004605487.1, WP_004605738.1, WP_004608002.1	Prodigal_2155|G10_21470, Prodigal_52|G10_00500, Prodigal_721|G10_07170	WP_076776436.1
OG0001550			WP_138263386.1	WP_004606916.1, WP_004608376.1	Prodigal_1089|G10_10830, Prodigal_698|G10_06940	WP_076779274.1		WP_159755181.1, WP_159757625.1
OG0001551			WP_138263448.1, WP_138263844.1	WP_004608265.1	Prodigal_2309|G10_23010	WP_076776386.1	WP_006440551.1	WP_159755054.1	Prodigal_2126|C-25_21230
OG0001552			WP_138263458.1, WP_138264219.1	WP_004608066.1	Prodigal_1313|G10_13070	WP_200786731.1		WP_159750484.1, WP_159751730.1, WP_159752148.1
OG0001553			WP_138263975.1, WP_138264488.1, WP_171031697.1	WP_004605362.1	Prodigal_415|G10_04110				Prodigal_1078|C-25_10750, Prodigal_1169|C-25_11660, Prodigal_1173|C-25_11700
OG0001554				WP_004605290.1	Prodigal_367|G10_03630, Prodigal_802|G10_07980, Prodigal_803|G10_07990	WP_076776070.1, WP_076779145.1		WP_016227172.1, WP_159749222.1
OG0001555				WP_004605438.1	Prodigal_2185|G10_21770	WP_076777172.1, WP_076777939.1, WP_157888474.1		WP_159749679.1, WP_159754141.1, WP_159754296.1
OG0001556				WP_004605483.1, WP_130574654.1	Prodigal_1369|G10_13630, Prodigal_2263|G10_22550, Prodigal_2980|G10_29710, Prodigal_2981|G10_29720, Prodigal_3095|G10_30860, Prodigal_712|G10_07080
OG0001557				WP_004608051.1, WP_039909422.1, WP_039909571.1	Prodigal_1280|G10_12740	WP_076780889.1	WP_006439286.1	WP_204162854.1	Prodigal_2444|C-25_24410
OG0001558				WP_039909692.1, WP_050755139.1, WP_130574585.1	Prodigal_1108|G10_11020, Prodigal_1110|G10_11040, Prodigal_1112|G10_11060	WP_076779832.1, WP_076780470.1
OG0001559				WP_082210537.1		WP_076776291.1			Prodigal_1353|C-25_13500, Prodigal_1415|C-25_14120, Prodigal_1785|C-25_17820, Prodigal_2651|C-25_26480, Prodigal_330|C-25_03270, Prodigal_512|C-25_05090
OG0001560						WP_076776410.1		WP_159750418.1, WP_159750802.1, WP_159750821.1, WP_159751148.1, WP_159751866.1, WP_159753638.1	Prodigal_170|C-25_01690
OG0001561						WP_076776412.1, WP_076777607.1		WP_159751376.1, WP_159751591.1, WP_159751893.1, WP_159755665.1, WP_159755734.1	Prodigal_2103|C-25_21000
OG0001562								WP_159750116.1, WP_159750419.1, WP_159751152.1, WP_159751881.1, WP_159754234.1, WP_159755662.1, WP_159756721.1, WP_204162725.1
OG0001563	2840399957	2854066821	WP_138263430.1	WP_004608347.1	Prodigal_2223|G10_22150	WP_076776626.1			Prodigal_2226|C-25_22230
OG0001564	2840399984, 2840402192	2854067272	WP_138262328.1				WP_006439844.1, WP_148881790.1	WP_016220485.1
OG0001565	2840400014	2854067574		WP_004605471.1	Prodigal_2144|G10_21360	WP_076776974.1		WP_159756857.1, WP_159756860.1
OG0001566	2840400019	2854067578		WP_004605475.1	Prodigal_2141|G10_21330	WP_076776972.1		WP_159751974.1	Prodigal_374|C-25_03710
OG0001567	2840400022	2854067581		WP_004605733.1	Prodigal_2134|G10_21260	WP_076776983.1		WP_159751950.1	Prodigal_373|C-25_03700
OG0001568	2840400024	2854067583		WP_009248668.1	Prodigal_2132|G10_21240	WP_076776988.1		WP_159751948.1	Prodigal_370|C-25_03670
OG0001569	2840400026	2854067585		WP_004605729.1	Prodigal_2130|G10_21220	WP_076776992.1		WP_159751946.1	Prodigal_368|C-25_03650
OG0001570	2840400055	2854068673		WP_004605068.1	Prodigal_2040|G10_20320	WP_076777045.1		WP_159751899.1	Prodigal_340|C-25_03370
OG0001571	2840400068		WP_006444582.1	WP_004607174.1	Prodigal_104|G10_01020	WP_076779619.1		WP_159748988.1	Prodigal_1524|C-25_15210
OG0001572	2840400083	2854068705		WP_004605716.1		WP_076776406.1, WP_076780464.1		WP_159751945.1, WP_159753705.1
OG0001573	2840400091	2854068713	WP_138264426.1	WP_004605101.1	Prodigal_2009|G10_20010	WP_076777099.1			Prodigal_310|C-25_03070
OG0001574	2840400109	2854068731	WP_040434709.1	WP_004605115.1	Prodigal_1996|G10_19880			WP_159750566.1	Prodigal_1283|C-25_12800
OG0001575	2840400127	2854066718	WP_138262083.1, WP_138264119.1		Prodigal_1953|G10_19450	WP_076777175.1			Prodigal_261|C-25_02580
OG0001576	2840400208	2854067320	WP_138264406.1	WP_004606299.1	Prodigal_1446|G10_14390	WP_076780896.1			Prodigal_2512|C-25_25090
OG0001577	2840400254	2854067398	WP_006444103.1	WP_009248492.1	Prodigal_1690|G10_16820	WP_076777479.1			Prodigal_2643|C-25_26400
OG0001578	2840400306	2854066259	WP_138262015.1	WP_004608475.1, WP_039909965.1	Prodigal_1330|G10_13240, Prodigal_564|G10_05600
OG0001579	2840400335, 2840401194, 2840402024			WP_009247798.1	Prodigal_342|G10_03380, Prodigal_723|G10_07190		WP_006439756.1
OG0001580	2840400341, 2840402094			WP_004608050.1	Prodigal_1279|G10_12730	WP_076780374.1		WP_016220665.1	Prodigal_919|C-25_09160
OG0001581	2840400346			WP_004607549.1				WP_159749068.1, WP_159751756.1, WP_159755429.1, WP_159755435.1	Prodigal_943|C-25_09400
OG0001582	2840400349			WP_039909812.1		WP_070088312.1		WP_016296651.1, WP_159749991.1, WP_159753802.1	Prodigal_1001|C-25_09980
OG0001583	2840400355, 2840400359			WP_004607542.1		WP_072525229.1		WP_159750005.1, WP_159752170.1, WP_159753790.1
OG0001584	2840400366							WP_159749078.1, WP_159749804.1, WP_159749927.1, WP_159750655.1, WP_159750657.1, WP_159757664.1
OG0001585	2840400495	2854066143		WP_009248940.1	Prodigal_49|G10_00470		WP_006440226.1	WP_159753643.1	Prodigal_1792|C-25_17890
OG0001586	2840400505	2854066473	WP_006441414.1			WP_076777406.1	WP_040410396.1	WP_159751322.1	Prodigal_2751|C-25_27480
OG0001587	2840400516	2854066484	WP_138263557.1	WP_004606043.1	Prodigal_1638|G10_16300	WP_076777394.1			Prodigal_2796|C-25_27930
OG0001588	2840400559	2854066532	WP_006445075.1	WP_025642794.1	Prodigal_2382|G10_23740		WP_006439077.1	WP_159752683.1
OG0001589	2840400560	2854066533	WP_138264095.1	WP_039909685.1	Prodigal_2383|G10_23750		WP_006439076.1	WP_159752685.1
OG0001590	2840400561	2854066534	WP_006445077.1	WP_009249420.1	Prodigal_2384|G10_23760		WP_006439075.1	WP_159752687.1
OG0001591	2840400570	2854066544	WP_006441307.1	WP_009248552.1	Prodigal_1581|G10_15730	WP_076777317.1			Prodigal_2629|C-25_26260
OG0001592	2840400594	2854068999	WP_138262802.1, WP_138264472.1	WP_004605618.1	Prodigal_843|G10_08390		WP_006439686.1
OG0001593	2840400606	2854068987	WP_138263524.1	WP_004606761.1	Prodigal_1756|G10_17480	WP_157888398.1			Prodigal_2557|C-25_25540
OG0001594	2840400644, 2840400651, 2840401643	2854068947				WP_076780405.1	WP_006439094.1, WP_006439602.1
OG0001595	2840400645, 2840400650, 2840401642	2854068946				WP_033124684.1	WP_006439093.1, WP_040410342.1
OG0001596	2840400646, 2840400652, 2840401641	2854068945				WP_157888473.1	WP_006439092.1, WP_006439600.1
OG0001597	2840400674	2854068920	WP_138261984.1	WP_004607723.1	Prodigal_1169|G10_11630	WP_076778985.1			Prodigal_1912|C-25_19090
OG0001598	2840400675	2854068919	WP_138261985.1	WP_004607724.1	Prodigal_1168|G10_11620	WP_076778987.1			Prodigal_1911|C-25_19080
OG0001599	2840400685	2854068908	WP_006443904.1	WP_004606305.1	Prodigal_1442|G10_14350			WP_159756516.1	Prodigal_192|C-25_01910
OG0001600	2840400724	2854067265	WP_138262754.1	WP_004604993.1	Prodigal_1337|G10_13310			WP_159757194.1, WP_159758039.1
OG0001601	2840400754, 2840402469	2854068559, 2854068789		WP_004607573.1				WP_159750800.1, WP_159757211.1
OG0001602	2840400757	2854068562	WP_138264328.1	WP_009248352.1	Prodigal_3186|G10_31770	WP_083582580.1			Prodigal_1286|C-25_12830
OG0001603	2840400763	2854068569	WP_171031761.1	WP_082210555.1	Prodigal_3216|G10_32070	WP_157888456.1			Prodigal_1291|C-25_12880
OG0001604	2840400764	2854068570	WP_138264346.1	WP_004607656.1	Prodigal_3219|G10_32100	WP_076779668.1		WP_159749443.1
OG0001605	2840400775	2854068581		WP_004607646.1	Prodigal_3229|G10_32200	WP_076780024.1		WP_159749425.1	Prodigal_1307|C-25_13040
OG0001606	2840400777	2854068583	WP_138264354.1	WP_004607643.1	Prodigal_3232|G10_32230	WP_076780017.1			Prodigal_1310|C-25_13070
OG0001607	2840400790	2854068597	WP_083790615.1	WP_082210554.1		WP_076779995.1		WP_159749394.1	Prodigal_1325|C-25_13220
OG0001608	2840400825	2854067966, 2854067967, 2854067968	WP_138262518.1			WP_076777169.1		WP_159752025.1
OG0001609	2840400833	2854067956, 2854067957					WP_170239663.1	WP_159750300.1, WP_159750348.1, WP_159754803.1
OG0001610	2840400837, 2840400919	2854067898, 2854068461, 2854068487						WP_159749949.1, WP_159750024.1
OG0001611	2840400866	2854068518		WP_039909628.1	Prodigal_3141|G10_31320	WP_076780613.1	WP_006441140.1	WP_159756309.1
OG0001612	2840400879	2854068531	WP_138263056.1	WP_004608428.1	Prodigal_602|G10_05980	WP_076777927.1		WP_159755806.1
OG0001613	2840400880	2854068532	WP_138263058.1	WP_004608429.1	Prodigal_601|G10_05970	WP_076777926.1		WP_159755811.1
OG0001614	2840400881	2854068533	WP_138263060.1	WP_039910069.1	Prodigal_600|G10_05960	WP_076777925.1		WP_159755814.1
OG0001615	2840400884, 2840400886, 2840401648	2854067846, 2854067849		WP_004607044.1	Prodigal_954|G10_09480
OG0001616	2840400937	2854066033		WP_004605549.1	Prodigal_26|G10_00240	WP_076779756.1		WP_159755915.1	Prodigal_1447|C-25_14440
OG0001617	2840400987	2854068435	WP_006443959.1	WP_004606244.1	Prodigal_1498|G10_14910	WP_076777250.1			Prodigal_2537|C-25_25340
OG0001618	2840400988	2854068437	WP_006443958.1	WP_004606245.1	Prodigal_1497|G10_14900	WP_076777249.1			Prodigal_2536|C-25_25330
OG0001619	2840401001	2854067066		WP_004605237.1, WP_004605878.1	Prodigal_1187|G10_11810, Prodigal_2546|G10_25380, Prodigal_2878|G10_28690
OG0001620	2840401066	2854067620	WP_040435144.1, WP_138264205.1			WP_076779407.1, WP_076779409.1		WP_159752736.1
OG0001621	2840401084			WP_039909242.1	Prodigal_2266|G10_22580, Prodigal_747|G10_07430		WP_170239654.1, WP_170239656.1, WP_170239660.1
OG0001622	2840401087	2854067801	WP_171031615.1	WP_004606961.1	Prodigal_1031|G10_10250		WP_006440601.1	WP_159749584.1
OG0001623	2840401103, 2840402593			WP_002569238.1		WP_002596229.1, WP_076776077.1		WP_120471975.1, WP_159750880.1
OG0001624	2840401104, 2840402592			WP_002569237.1		WP_002596230.1, WP_076776080.1		WP_159750639.1, WP_159750881.1
OG0001625	2840401111	2854065997		WP_004605245.1				WP_089774879.1, WP_159750892.1, WP_159757051.1	Prodigal_676|C-25_06730
OG0001626	2840401155	2854066855	WP_138264376.1	WP_004607188.1	Prodigal_1397|G10_13910	WP_076777951.1		WP_159751559.1
OG0001627	2840401159	2854066850	WP_005332089.1	WP_005332089.1		WP_076781083.1	WP_006440482.1	WP_008976735.1
OG0001628	2840401165	2854066844	WP_138262233.1, WP_138262234.1			WP_076777913.1		WP_159756312.1	Prodigal_580|C-25_05770
OG0001629	2840401175	2854066833		WP_004606380.1	Prodigal_3026|G10_30170	WP_076779501.1		WP_159755841.1	Prodigal_1131|C-25_11280
OG0001630	2840401188	2854067944		WP_039909886.1		WP_070088538.1, WP_076779379.1		WP_159754586.1, WP_159757128.1
OG0001631	2840401202	2854066869	WP_138263268.1	WP_004607457.1	Prodigal_2968|G10_29590	WP_076779472.1			Prodigal_1116|C-25_11130
OG0001632	2840401228	2854066896, 2854066897		WP_004607233.1	Prodigal_2652|G10_26430	WP_076779240.1, WP_076779743.1
OG0001633	2840401242, 2840401835, 2840402444	2854066913, 2854068338	WP_138263836.1, WP_138264399.1
OG0001634	2840401256	2854066932	WP_138264578.1	WP_009249653.1	Prodigal_1352|G10_13460	WP_083582548.1			Prodigal_784|C-25_07810
OG0001635	2840401257	2854066933	WP_138264579.1	WP_004605007.1	Prodigal_1351|G10_13450	WP_076778379.1			Prodigal_785|C-25_07820
OG0001636	2840401258	2854066934	WP_138264585.1	WP_004605006.1	Prodigal_1350|G10_13440	WP_076778382.1			Prodigal_786|C-25_07830
OG0001637	2840401259	2854066935	WP_138264581.1	WP_009249654.1	Prodigal_1348|G10_13420	WP_076778386.1			Prodigal_788|C-25_07850
OG0001638	2840401296	2854066979	WP_006444973.1	WP_004607313.1	Prodigal_2725|G10_27160	WP_076780526.1		WP_159750254.1
OG0001639	2840401307	2854066990	WP_167534368.1	WP_009247908.1	Prodigal_219|G10_02160	WP_076780541.1		WP_159750262.1
OG0001640	2840401353	2854067039	WP_138263799.1	WP_004606842.1	Prodigal_2430|G10_24220	WP_076777553.1		WP_159753070.1
OG0001641	2840401396	2854067152	WP_138263776.1, WP_138263977.1	WP_039909451.1	Prodigal_2576|G10_25680			WP_159753194.1
OG0001642	2840401472	2854067373	WP_138264069.1	WP_004605543.1	Prodigal_20|G10_00180	WP_076779793.1			Prodigal_1419|C-25_14160
OG0001643	2840401501	2854067342	WP_138264330.1	WP_004606586.1	Prodigal_3188|G10_31790	WP_083582556.1			Prodigal_1134|C-25_11310
OG0001644	2840401502	2854067341	WP_138264329.1	WP_004606585.1	Prodigal_3187|G10_31780	WP_076778824.1		WP_159753364.1
OG0001645	2840401538	2854068056	WP_138262002.1	WP_050755117.1	Prodigal_297|G10_02930	WP_076778989.1			Prodigal_1909|C-25_19060
OG0001646	2840401546	2854068064	WP_138264040.1			WP_076780162.1	WP_040410202.1	WP_159755977.1	Prodigal_1491|C-25_14880
OG0001647	2840401566	2854068089	WP_138264714.1	WP_004606647.1	Prodigal_1880|G10_18720			WP_159750716.1	Prodigal_731|C-25_07280
OG0001648	2840401576	2854068099	WP_138263183.1	WP_004607512.1	Prodigal_2888|G10_28790	WP_076780365.1			Prodigal_1683|C-25_16800
OG0001649	2840401588	2854068110	WP_138264489.1	WP_004605359.1	Prodigal_413|G10_04090			WP_159751316.1	Prodigal_1080|C-25_10770
OG0001650	2840401591	2854068113	WP_138262010.1	WP_004607767.1	Prodigal_1139|G10_11330		WP_006439908.1		Prodigal_604|C-25_06010
OG0001651	2840401599	2854068122		WP_004607252.1	Prodigal_2669|G10_26600	WP_076780497.1	WP_006439708.1		Prodigal_1103|C-25_11000
OG0001652	2840401610	2854068133				WP_076778547.1		WP_159752604.1	Prodigal_2278|C-25_22750, Prodigal_947|C-25_09440, Prodigal_963|C-25_09600
OG0001653	2840401614	2854068137	WP_006444412.1	WP_009249416.1	Prodigal_2378|G10_23700			WP_159752084.1	Prodigal_968|C-25_09650
OG0001654	2840401615	2854068138	WP_138264516.1	WP_004606786.1	Prodigal_2377|G10_23690			WP_159752083.1	Prodigal_967|C-25_09640
OG0001655	2840401653	2854068155	WP_138262847.1	WP_009249251.1	Prodigal_1248|G10_12420	WP_076780340.1			Prodigal_1678|C-25_16750
OG0001656	2840401670	2854068174	WP_138262179.1	WP_004607852.1	Prodigal_236|G10_02330	WP_076779425.1			Prodigal_1049|C-25_10460
OG0001657	2840401691	2854068196		WP_004607837.1	Prodigal_250|G10_02470	WP_076781063.1		WP_159757134.1	Prodigal_1030|C-25_10270
OG0001658	2840401789	2854068384	WP_138262863.1	WP_004607159.1	Prodigal_90|G10_00880	WP_076780191.1		WP_159749014.1
OG0001659	2840401827	2854068346	WP_138262798.1	WP_130574574.1	Prodigal_464|G10_04600	WP_076776221.1			Prodigal_596|C-25_05930
OG0001660	2840401848	2854068324	WP_006444721.1	WP_004607939.1	Prodigal_155|G10_01520	WP_076778827.1		WP_159755838.1
OG0001661	2840401923	2854066371	WP_138264542.1	WP_004608159.1	Prodigal_355|G10_03510	WP_076776795.1			Prodigal_522|C-25_05190
OG0001662	2840401968	2854066590	WP_138262489.1	WP_004606546.1	Prodigal_3154|G10_31450		WP_006439935.1	WP_159749627.1
OG0001663	2840401969	2854066589	WP_138262487.1	WP_009248322.1	Prodigal_3153|G10_31440		WP_148881875.1	WP_159749629.1
OG0001664	2840401976	2854066581		WP_004605628.1	Prodigal_852|G10_08480	WP_076778684.1		WP_159751998.1	Prodigal_1998|C-25_19950
OG0001665	2840401982		WP_138264476.1	WP_004605657.1	Prodigal_881|G10_08760	WP_076779068.1		WP_159752800.1	Prodigal_1843|C-25_18400
OG0001666	2840401983		WP_006444240.1	WP_004605658.1	Prodigal_882|G10_08770	WP_076779066.1		WP_159752798.1	Prodigal_1844|C-25_18410
OG0001667	2840401998	2854066561	WP_006445055.1	WP_004607235.1	Prodigal_2653|G10_26440	WP_076778883.1	WP_006440719.1
OG0001668	2840402071	2854065826	WP_138262189.1	WP_009248588.1	Prodigal_1950|G10_19420	WP_076776671.1		WP_159750967.1
OG0001669	2840402076	2854065830	WP_006441634.1			WP_076777916.1	WP_006440634.1	WP_159754694.1	Prodigal_2482|C-25_24790
OG0001670	2840402082, 2840402083, 2840402198	2854067266	WP_138262756.1	WP_004608519.1	Prodigal_530|G10_05260
OG0001671	2840402090			WP_004605246.1, WP_004605792.1, WP_039909994.1		WP_076777680.1		WP_016230203.1, WP_120478115.1
OG0001672	2840402091	2854065864, 2854068132				WP_076778188.1, WP_076780304.1	WP_006440455.1		Prodigal_1980|C-25_19770
OG0001673	2840402104	2854065872	WP_006444613.1	WP_009248926.1	Prodigal_82|G10_00800		WP_006439571.1	WP_159757235.1
OG0001674	2840402105	2854065873	WP_006442794.1	WP_039910093.1	Prodigal_529|G10_05250	WP_076777528.1			Prodigal_75|C-25_00740
OG0001675	2840402109	2854065878	WP_138264424.1	WP_004606588.1, WP_039909973.1	Prodigal_1323|G10_13170, Prodigal_3190|G10_31810
OG0001676	2840402121	2854065891					WP_006439773.1, WP_006439948.1, WP_211350705.1		Prodigal_606|C-25_06030, Prodigal_609|C-25_06060
OG0001677	2840402180	2854065945	WP_006443691.1	WP_004605013.1	Prodigal_1356|G10_13500	WP_083582543.1			Prodigal_2362|C-25_23590
OG0001678	2840402191	2854067273, 2854067296				WP_076777856.1		WP_159752061.1, WP_159754759.1	Prodigal_1015|C-25_10120
OG0001679	2840402233	2854067751		WP_004605922.1	Prodigal_1129|G10_11230	WP_076778320.1		WP_159752509.1	Prodigal_2251|C-25_22480
OG0001680	2840402279	2854067692	WP_138263063.1	WP_004606488.1		WP_076778525.1, WP_083582669.1			Prodigal_2208|C-25_22050
OG0001681	2840402305	2854067666	WP_171031633.1	WP_004604933.1, WP_004604934.1	Prodigal_2623|G10_26150, Prodigal_2624|G10_26160
OG0001682	2840402314	2854067657	WP_006443211.1	WP_004606386.1	Prodigal_3031|G10_30220		WP_006439643.1	WP_159750098.1
OG0001683	2840402330	2854067638	WP_138262036.1	WP_004606977.1	Prodigal_1016|G10_10100		WP_040410360.1	WP_159750342.1
OG0001684	2840402359	2854065796			Prodigal_1219|G10_12130, Prodigal_2847|G10_28380, Prodigal_667|G10_06630			WP_159750457.1, WP_159752405.1
OG0001685	2840402384	2854068873	WP_138262769.1	WP_004606428.1	Prodigal_3071|G10_30620	WP_076778111.1			Prodigal_2293|C-25_22900
OG0001686	2840402450	2854068809	WP_138263505.1	WP_004607326.1	Prodigal_2738|G10_27290	WP_033125183.1			Prodigal_730|C-25_07270
OG0001687	2840402471	2854068787		WP_009248109.1	Prodigal_982|G10_09760	WP_076779180.1		WP_159752641.1	Prodigal_1776|C-25_17730
OG0001688	2840402472	2854068786		WP_004607011.1	Prodigal_983|G10_09770	WP_076779177.1		WP_159752639.1	Prodigal_1777|C-25_17740
OG0001689	2840402474	2854068784	WP_040435221.1, WP_171031718.1			WP_076777912.1	WP_006440795.1		Prodigal_2483|C-25_24800
OG0001690	2840402486	2854068772	WP_006442841.1	WP_004607338.1	Prodigal_2750|G10_27410	WP_076776171.1		WP_159755236.1
OG0001691	2840402554	2854067468	WP_040435249.1	WP_004606996.1	Prodigal_998|G10_09920		WP_006440103.1	WP_159752576.1
OG0001692	2840402557		WP_171031631.1	WP_004606776.1	Prodigal_1741|G10_17330, Prodigal_1850|G10_18420			WP_159751380.1, WP_159752831.1
OG0001693	2840402597			WP_003505338.1, WP_004608360.1		WP_002586616.1, WP_173829247.1		WP_159750642.1, WP_159750877.1
OG0001694	2840402665	2854067999	WP_138263879.1, WP_138263958.1	WP_039909331.1	Prodigal_2207|G10_21990			WP_159754331.1
OG0001695	2840402705	2854067292, 2854068004		WP_004607232.1	Prodigal_2651|G10_26420	WP_076781049.1			Prodigal_931|C-25_09280
OG0001696	2840402706	2854068005	WP_006441864.1	WP_004605918.1	Prodigal_1133|G10_11270	WP_076778166.1			Prodigal_526|C-25_05230
OG0001697	2840402724	2854067602	WP_004607108.1	WP_004607108.1		WP_021859823.1	WP_006440948.1	WP_159749322.1
OG0001698	2840402794	2854066135	WP_138262059.1	WP_039909620.1		WP_076777105.1	WP_006440223.1		Prodigal_306|C-25_03030
OG0001699	2840402828, 2840402834	2854066101, 2854066108	WP_138263860.1		Prodigal_1095|G10_10890			WP_159753720.1
OG0001700	2840402870	2854066058	WP_138263046.1, WP_138264436.1	WP_004608422.1	Prodigal_608|G10_06040			WP_159754174.1
OG0001701		2854065856, 2854065857		WP_004607471.1	Prodigal_2937|G10_29280, Prodigal_2938|G10_29290, Prodigal_2939|G10_29300				Prodigal_1544|C-25_15410
OG0001702		2854065991						WP_159749054.1, WP_159749798.1, WP_159749860.1, WP_159749899.1, WP_159751712.1, WP_159752890.1
OG0001703		2854066766	WP_006442593.1, WP_138263698.1	WP_004605403.1, WP_154567917.1	Prodigal_249|G10_02460	WP_033126205.1
OG0001704		2854066899	WP_138262419.1, WP_138264109.1	WP_004604961.1, WP_004606365.1	Prodigal_3011|G10_30020			WP_159750155.1
OG0001705		2854067245		WP_001820669.1				WP_016217802.1, WP_159749980.1, WP_204162831.1, WP_204162853.1	Prodigal_2876|C-25_28730
OG0001706		2854067436, 2854067437	WP_138263501.1				WP_006439741.1, WP_006440873.1	WP_159751510.1, WP_159757688.1
OG0001707		2854067498				WP_076777333.1, WP_076780118.1, WP_083582661.1		WP_159750818.1	Prodigal_10|C-25_00090, Prodigal_20|C-25_00190
OG0001708		2854067644	WP_138263010.1	WP_004608400.1	Prodigal_629|G10_06250		WP_006440282.1, WP_040410390.1	WP_159753023.1
OG0001709		2854067910, 2854067982		WP_004608080.1, WP_039909824.1	Prodigal_1327|G10_13210	WP_076779926.1		WP_159751738.1
OG0001710		2854068460		WP_004607094.1		WP_173829251.1		WP_016303374.1, WP_159749253.1, WP_159751700.1, WP_159757060.1
OG0001711		2854068866	WP_006442610.1	WP_004605888.1	Prodigal_2557|G10_25490	WP_076776703.1		WP_159749635.1	Prodigal_2246|C-25_22430
OG0001712			WP_006441418.1	WP_004606031.1	Prodigal_1650|G10_16420	WP_076777408.1	WP_040410438.1	WP_159751273.1	Prodigal_2749|C-25_27460
OG0001713			WP_006442200.1	WP_004607093.1		WP_076777769.1		WP_120481494.1, WP_159749251.1, WP_159751645.1, WP_159753852.1
OG0001714			WP_006442287.1	WP_004608333.1	Prodigal_2237|G10_22290	WP_076776601.1	WP_170239657.1	WP_159750384.1	Prodigal_2214|C-25_22110
OG0001715			WP_006443321.1	WP_004606524.1	Prodigal_3132|G10_31230	WP_076780066.1	WP_006439792.1	WP_159749673.1	Prodigal_1250|C-25_12470
OG0001716			WP_006443322.1	WP_004606525.1	Prodigal_3133|G10_31240	WP_076780065.1	WP_006439791.1	WP_159749671.1	Prodigal_1251|C-25_12480
OG0001717			WP_006443324.1	WP_004606527.1	Prodigal_3135|G10_31260	WP_076780060.1	WP_006439789.1	WP_159749667.1	Prodigal_1253|C-25_12500
OG0001718			WP_006443325.1	WP_004606528.1	Prodigal_3136|G10_31270	WP_076780058.1	WP_006439788.1	WP_159749665.1	Prodigal_1254|C-25_12510
OG0001719			WP_006443511.1	WP_039909835.1	Prodigal_3231|G10_32220	WP_076780020.1	WP_006440130.1	WP_159749421.1	Prodigal_1309|C-25_13060
OG0001720			WP_006443888.1	WP_004606320.1	Prodigal_1427|G10_14210	WP_033124535.1	WP_040410274.1	WP_159750765.1	Prodigal_206|C-25_02040
OG0001721			WP_006444277.1, WP_138263352.1, WP_138263976.1	WP_004605350.1	Prodigal_404|G10_04000				Prodigal_1089|C-25_10860, Prodigal_1168|C-25_11650
OG0001722			WP_040434608.1, WP_138264570.1	WP_004606660.1	Prodigal_1867|G10_18590	WP_076777631.1		WP_159750727.1	Prodigal_185|C-25_01840
OG0001723			WP_040434730.1	WP_009248653.1	Prodigal_2108|G10_21000	WP_076778104.1	WP_006440752.1	WP_159750523.1	Prodigal_2318|C-25_23150
OG0001724			WP_040435086.1	WP_004606521.1	Prodigal_3130|G10_31210	WP_076780070.1	WP_006439794.1	WP_159749677.1	Prodigal_1248|C-25_12450
OG0001725			WP_040435151.1	WP_039909668.1	Prodigal_1901|G10_18930	WP_076780751.1	WP_006440696.1	WP_159751843.1	Prodigal_214|C-25_02110
OG0001726			WP_040436054.1	WP_004607322.1	Prodigal_2734|G10_27250	WP_076777116.1, WP_076779481.1		WP_159750247.1	Prodigal_300|C-25_02970
OG0001727			WP_083790625.1	WP_081702180.1	Prodigal_1428|G10_14220	WP_081957934.1	WP_083780535.1	WP_159750766.1	Prodigal_205|C-25_02030
OG0001728			WP_138261939.1			WP_076777641.1	WP_006440394.1, WP_169302903.1	WP_159750994.1	Prodigal_2522|C-25_25190, Prodigal_396|C-25_03930
OG0001729			WP_138261979.1, WP_138263972.1	WP_004607720.1, WP_004607892.1	Prodigal_1172|G10_11660	WP_076777718.1		WP_159755791.1
OG0001730			WP_138262127.1	WP_004608603.1	Prodigal_455|G10_04510	WP_076778109.1	WP_006438970.1	WP_159756090.1	Prodigal_2294|C-25_22910
OG0001731			WP_138262178.1	WP_009247898.1	Prodigal_237|G10_02340	WP_076779423.1	WP_040410367.1	WP_159755528.1	Prodigal_1048|C-25_10450
OG0001732			WP_138262199.1	WP_004607685.1	Prodigal_1274|G10_12680, Prodigal_1299|G10_12930, Prodigal_740|G10_07360			WP_159754299.1, WP_159756585.1
OG0001733			WP_138262226.1, WP_138263468.1, WP_138264554.1	WP_004605209.1	Prodigal_783|G10_07790		WP_083780547.1	WP_159752957.1
OG0001734			WP_138262258.1	WP_009247939.1	Prodigal_160|G10_01570	WP_052084062.1	WP_006440458.1	WP_159755776.1	Prodigal_1606|C-25_16030
OG0001735			WP_138262357.1, WP_138262359.1, WP_138263169.1, WP_138263175.1, WP_138263176.1, WP_138263962.1				WP_006439106.1
OG0001736			WP_138262413.1, WP_138263270.1	WP_004606361.1	Prodigal_3007|G10_29980			WP_159750158.1, WP_159750848.1	Prodigal_2736|C-25_27330
OG0001737			WP_138262461.1	WP_004606526.1	Prodigal_3134|G10_31250	WP_076780062.1	WP_050754649.1	WP_159749669.1	Prodigal_1252|C-25_12490
OG0001738			WP_138262463.1	WP_004606529.1	Prodigal_3137|G10_31280	WP_076780056.1	WP_006439787.1	WP_159749663.1	Prodigal_1255|C-25_12520
OG0001739			WP_138262661.1	WP_004604784.1	Prodigal_2065|G10_20570	WP_076778029.1	WP_006439125.1, WP_006439511.1		Prodigal_2357|C-25_23540
OG0001740			WP_138262663.1	WP_004604783.1	Prodigal_2066|G10_20580	WP_076778031.1	WP_006439126.1, WP_040410256.1		Prodigal_2356|C-25_23530
OG0001741			WP_138262667.1	WP_004605610.1	Prodigal_836|G10_08320	WP_076777965.1	WP_006439490.1, WP_148881808.1		Prodigal_2399|C-25_23960
OG0001742			WP_138262780.1, WP_138263646.1	WP_039909486.1	Prodigal_1712|G10_17040	WP_076777572.1		WP_159751526.1	Prodigal_132|C-25_01310
OG0001743			WP_138263052.1	WP_004608426.1	Prodigal_604|G10_06000	WP_076776238.1	WP_148881849.1	WP_159750231.1	Prodigal_2566|C-25_25630
OG0001744			WP_138263093.1	WP_004607364.1	Prodigal_2773|G10_27640	WP_076780609.1	WP_040410251.1	WP_159754189.1	Prodigal_842|C-25_08390
OG0001745			WP_138263131.1	WP_039909890.1	Prodigal_201|G10_01980	WP_197682244.1	WP_006440636.1	WP_159753374.1	Prodigal_2376|C-25_23730
OG0001746			WP_138263144.1, WP_138263358.1, WP_138264491.1	WP_004605357.1	Prodigal_411|G10_04070			WP_159750117.1	Prodigal_1082|C-25_10790
OG0001747			WP_138263201.1	WP_004605809.1		WP_076777695.1, WP_076779912.1		WP_016220826.1, WP_159751454.1, WP_159751524.1
OG0001748			WP_138263207.1, WP_138263779.1	WP_004607484.1	Prodigal_2915|G10_29060			WP_159750146.1	Prodigal_1102|C-25_10990, Prodigal_1650|C-25_16470
OG0001749			WP_138263362.1, WP_138264034.1	WP_004606910.1	Prodigal_1103|G10_10970	WP_076780132.1			Prodigal_1296|C-25_12930, Prodigal_1559|C-25_15560
OG0001750			WP_138263365.1, WP_138264633.1	WP_004606278.1	Prodigal_1467|G10_14600	WP_076777978.1		WP_159751545.1	Prodigal_2388|C-25_23850
OG0001751			WP_138263424.1	WP_004608338.1	Prodigal_2232|G10_22240	WP_076776613.1	WP_006440168.1	WP_159750389.1	Prodigal_2220|C-25_22170
OG0001752			WP_138263640.1	WP_004605981.1	Prodigal_1697|G10_16890	WP_076777491.1	WP_006440067.1	WP_159751331.1	Prodigal_34|C-25_00330
OG0001753			WP_138263726.1	WP_004605311.1	Prodigal_819|G10_08150	WP_076776675.1, WP_083582598.1	WP_006439531.1	WP_159751741.1
OG0001754			WP_138263796.1	WP_004606877.1	Prodigal_2458|G10_24500	WP_076780615.1		WP_159753072.1	Prodigal_1210|C-25_12070, Prodigal_839|C-25_08360
OG0001755			WP_138263856.1	WP_004608270.1	Prodigal_2304|G10_22960	WP_076776358.1	WP_006439622.1	WP_159753383.1	Prodigal_2084|C-25_20810
OG0001756			WP_138263916.1	WP_004607056.1	Prodigal_1563|G10_15550, Prodigal_942|G10_09360	WP_076777581.1	WP_006439734.1, WP_040410356.1
OG0001757			WP_138264201.1			WP_033125351.1, WP_083582498.1			Prodigal_1229|C-25_12260, Prodigal_264|C-25_02610, Prodigal_2863|C-25_28600, Prodigal_565|C-25_05620
OG0001758			WP_138264261.1	WP_004607192.1	Prodigal_1394|G10_13880	WP_076777959.1	WP_006440204.1	WP_159751601.1	Prodigal_2564|C-25_25610
OG0001759			WP_138264287.1	WP_009248824.1	Prodigal_2397|G10_23890, Prodigal_2476|G10_24680	WP_076781017.1	WP_006440308.1		Prodigal_11|C-25_00100
OG0001760			WP_138264310.1, WP_138264312.1	WP_004608366.1, WP_130574662.1	Prodigal_705|G10_07010, Prodigal_938|G10_09320			WP_159751001.1
OG0001761			WP_138264390.1	WP_025643674.1	Prodigal_1430|G10_14230	WP_076777229.1	WP_006439087.1	WP_159750767.1	Prodigal_203|C-25_02020
OG0001762			WP_138264391.1	WP_004606316.1	Prodigal_1431|G10_14240	WP_076777230.1	WP_006439088.1	WP_159750768.1	Prodigal_202|C-25_02010
OG0001763			WP_138264510.1	WP_004606811.1	Prodigal_2405|G10_23970	WP_076778631.1		WP_159755743.1, WP_159757066.1	Prodigal_2076|C-25_20730
OG0001764			WP_138264594.1	WP_039909385.1	Prodigal_828|G10_08240	WP_076779175.1	WP_040410252.1	WP_159754073.1	Prodigal_1778|C-25_17750
OG0001765			WP_138264615.1	WP_004605221.1	Prodigal_794|G10_07900	WP_076779165.1	WP_006440105.1		Prodigal_1783|C-25_17800, Prodigal_2176|C-25_21730
OG0001766			WP_138264675.1	WP_004607942.1, WP_004608197.1	Prodigal_154|G10_01510	WP_076781101.1		WP_159753581.1	Prodigal_1267|C-25_12640
OG0001767			WP_138264718.1	WP_004608442.1	Prodigal_589|G10_05850	WP_076780328.1		WP_159755593.1, WP_159758033.1	Prodigal_304|C-25_03010
OG0001768			WP_171031733.1	WP_004608269.1	Prodigal_2305|G10_22970	WP_076776355.1	WP_040410183.1	WP_159753579.1	Prodigal_2082|C-25_20790
OG0001769			WP_171031767.1	WP_004606313.1	Prodigal_1434|G10_14270	WP_076780792.1	WP_148881797.1	WP_159750771.1	Prodigal_199|C-25_01980
OG0001770				WP_002569181.1, WP_039909175.1		WP_009447124.1, WP_076778877.1		WP_004853547.1, WP_159757352.1	Prodigal_665|C-25_06620
OG0001771				WP_002584636.1, WP_004607686.1	Prodigal_2602|G10_25940			WP_159751627.1, WP_159752048.1, WP_159754895.1	Prodigal_494|C-25_04910
OG0001772				WP_004604990.1, WP_004607584.1, WP_039909825.1	Prodigal_1335|G10_13290, Prodigal_3287|G10_32780				Prodigal_1473|C-25_14700, Prodigal_2019|C-25_20160
OG0001773				WP_004606594.1, WP_004606595.1	Prodigal_3196|G10_31870, Prodigal_3197|G10_31880		WP_006440565.1	WP_159755414.1, WP_159757679.1
OG0001774				WP_004607785.1	Prodigal_390|G10_03860			WP_159755104.1	Prodigal_1136|C-25_11330, Prodigal_1137|C-25_11340, Prodigal_142|C-25_01410, Prodigal_2121|C-25_21180
OG0001775				WP_039909374.1		WP_076776664.1	WP_006439220.1, WP_006440695.1	WP_159753256.1	Prodigal_2633|C-25_26300, Prodigal_2656|C-25_26530
OG0001776				WP_130574580.1	Prodigal_2945|G10_29360			WP_009296085.1, WP_031275812.1, WP_044903452.1, WP_103242559.1, WP_159757334.1
OG0001777					Prodigal_2947|G10_29380	WP_016147288.1		WP_004054629.1, WP_009296086.1, WP_103242561.1, WP_159757337.1	Prodigal_682|C-25_06790
OG0001778						WP_072525264.1, WP_076776916.1, WP_076777690.1, WP_076778890.1, WP_076778906.1, WP_076778946.1, WP_076778959.1
OG0001779						WP_076776914.1, WP_076777691.1, WP_076778886.1, WP_076778904.1, WP_076778943.1, WP_143142980.1, WP_157888439.1
OG0001780								WP_159748929.1, WP_159750058.1, WP_159750336.1, WP_159750390.1, WP_159751984.1, WP_159752991.1, WP_159755513.1
OG0001781								WP_159749461.1, WP_159751083.1, WP_159753152.1, WP_159753491.1, WP_159754278.1, WP_159756547.1, WP_159756825.1
OG0001782								WP_159749465.1, WP_159750032.1, WP_159751030.1, WP_159751058.1, WP_159751081.1, WP_159753154.1, WP_159754287.1
OG0001783	2840399912	2854066366		WP_004606469.1		WP_076776857.1	WP_040410613.1		Prodigal_2489|C-25_24860
OG0001784	2840399981	2854067493		WP_004605694.1	Prodigal_2596|G10_25880		WP_006439668.1, WP_006439669.1
OG0001785	2840400000	2854067548		WP_161567394.1	Prodigal_2145|G10_21370	WP_076776965.1		WP_159751977.1
OG0001786	2840400065, 2840402398	2854068685				WP_076776845.1	WP_006439444.1		Prodigal_807|C-25_08040
OG0001787	2840400160	2854066751	WP_138262078.1	WP_039909265.1	Prodigal_1957|G10_19490			WP_159750790.1
OG0001788	2840400168	2854066759	WP_138262185.1	WP_004607873.1	Prodigal_215|G10_02120	WP_076779440.1
OG0001789	2840400205	2854067316, 2854067317	WP_138263518.1					WP_016222133.1	Prodigal_2308|C-25_23050
OG0001790	2840400276	2854067211	WP_138263543.1			WP_076777410.1		WP_159751275.1	Prodigal_2747|C-25_27440
OG0001791	2840400329				Prodigal_368|G10_03640	WP_076779142.1		WP_159748886.1, WP_159751411.1, WP_159751412.1
OG0001792	2840400352			WP_039909838.1		WP_072525227.1		WP_159750003.1, WP_159752172.1, WP_159753796.1
OG0001793	2840400360			WP_004607545.1		WP_070088307.1		WP_016221081.1, WP_159750006.1, WP_159753787.1
OG0001794	2840400361			WP_004607546.1		WP_072525230.1		WP_016296645.1, WP_159750007.1, WP_159753784.1
OG0001795	2840400363			WP_004607547.1		WP_070088304.1		WP_016221084.1, WP_159750009.1, WP_159753778.1
OG0001796	2840400364			WP_004607548.1		WP_072525245.1		WP_159750010.1, WP_159752166.1, WP_159753775.1
OG0001797	2840400381, 2840400382, 2840400383						WP_006440235.1	WP_159750611.1, WP_159750617.1
OG0001798	2840400430, 2840402792	2854066138	WP_006444803.1			WP_076780265.1			Prodigal_1633|C-25_16300
OG0001799	2840400483	2854066156	WP_006441455.1	WP_039909562.1	Prodigal_1669|G10_16610			WP_204162825.1
OG0001800	2840400494	2854066145	WP_138264588.1	WP_009248704.1	Prodigal_839|G10_08350			WP_159754061.1
OG0001801	2840400672	2854068922	WP_006441899.1, WP_138262001.1			WP_076777530.1			Prodigal_77|C-25_00760
OG0001802	2840400707	2854068881		WP_039909604.1	Prodigal_3059|G10_30500			WP_159749734.1	Prodigal_2508|C-25_25050
OG0001803	2840400745	2854068552		WP_004608120.1	Prodigal_317|G10_03130	WP_076778557.1			Prodigal_1926|C-25_19230
OG0001804	2840400875	2854068527	WP_138262480.1	WP_004606543.1	Prodigal_3151|G10_31420				Prodigal_1265|C-25_12620
OG0001805	2840400901	2854067863		WP_130574609.1			WP_006439742.1	WP_159753470.1	Prodigal_1643|C-25_16400
OG0001806	2840400904, 2840402612	2854067883, 2854067952					WP_006440331.1		Prodigal_500|C-25_04970
OG0001807	2840400962, 2840402857	2854066072, 2854067740, 2854068407					WP_040410166.1
OG0001808	2840400999, 2840402333		WP_138262887.1	WP_009249328.1	Prodigal_1515|G10_15080				Prodigal_503|C-25_05000
OG0001809	2840401012		WP_138262165.1	WP_004605860.1		WP_083582697.1		WP_159750654.1, WP_159757555.1
OG0001810	2840401093	2854067081	WP_138262206.1	WP_004605254.1, WP_130574618.1				WP_204162855.1
OG0001811	2840401108, 2840402588			WP_002569233.1		WP_002596234.1, WP_076776089.1		WP_159750636.1
OG0001812	2840401120							WP_159749957.1, WP_159751694.1, WP_159752216.1, WP_159753837.1, WP_159755405.1
OG0001813	2840401127			WP_004607393.1	Prodigal_2800|G10_27910	WP_076776327.1		WP_159755906.1	Prodigal_544|C-25_05410
OG0001814	2840401128			WP_004607392.1	Prodigal_2799|G10_27900	WP_076780701.1		WP_159755903.1	Prodigal_545|C-25_05420
OG0001815	2840401140	2854066770, 2854066865, 2854068741				WP_076777586.1		WP_159750060.1
OG0001816	2840401190, 2840402599			WP_004608609.1	Prodigal_448|G10_04440	WP_076776307.1		WP_159750324.1
OG0001817	2840401227	2854066894	WP_138263222.1, WP_138264231.1	WP_009248599.1	Prodigal_1966|G10_19580
OG0001818	2840401263	2854066945	WP_138264463.1	WP_004605634.1	Prodigal_858|G10_08540			WP_159754026.1
OG0001819	2840401285	2854066968		WP_004605611.1	Prodigal_837|G10_08330			WP_159757007.1	Prodigal_1808|C-25_18050
OG0001820	2840401375	2854067122	WP_006444710.1, WP_138263456.1	WP_004608462.1	Prodigal_573|G10_05690
OG0001821	2840401407, 2840401958	2854066600, 2854067165	WP_138261883.1, WP_138263030.1
OG0001822	2840401475	2854067369, 2854067370	WP_138264405.1		Prodigal_1445|G10_14380			WP_159750690.1
OG0001823	2840401499	2854067344	WP_138264331.1	WP_004606587.1	Prodigal_3189|G10_31800	WP_076778820.1
OG0001824	2840401519	2854068033		WP_004606421.1, WP_004606844.1	Prodigal_2432|G10_24240, Prodigal_3065|G10_30560
OG0001825	2840401520	2854068034		WP_009248794.1, WP_039909606.1	Prodigal_2431|G10_24230, Prodigal_3064|G10_30550
OG0001826	2840401535	2854068052	WP_138264684.1				WP_006439695.1	WP_159748931.1	Prodigal_1591|C-25_15880
OG0001827	2840401582	2854068104	WP_006444337.1	WP_004607947.1	Prodigal_149|G10_01460				Prodigal_1065|C-25_10620
OG0001828	2840401613	2854068136	WP_006444413.1	WP_004606788.1	Prodigal_2379|G10_23710		WP_006439360.1
OG0001829	2840401624		WP_138264182.1	WP_004607592.1	Prodigal_3280|G10_32710		WP_006439625.1	WP_159756021.1
OG0001830	2840401638	2854068152				WP_076779300.1	WP_006440292.1	WP_159756371.1	Prodigal_1198|C-25_11950
OG0001831	2840401707			WP_004606778.1	Prodigal_1739|G10_17310	WP_076777278.1, WP_076779728.1		WP_159749374.1
OG0001832	2840401729, 2840401735			WP_004608555.1	Prodigal_498|G10_04940			WP_159750641.1, WP_159750878.1
OG0001833	2840401781	2854068392		WP_004607237.1	Prodigal_2655|G10_26460	WP_083582555.1		WP_159753264.1
OG0001834	2840401811	2854068359		WP_004605326.1	Prodigal_120|G10_01170	WP_076780998.1	WP_006440810.1
OG0001835	2840401833	2854068340, 2854068341				WP_076777525.1	WP_006439074.1		Prodigal_71|C-25_00700
OG0001836	2840401911	2854066446				WP_028087540.1		WP_159750308.1, WP_159750813.1, WP_159751581.1
OG0001837	2840401925	2854068443				WP_076777829.1, WP_076777872.1	WP_006440475.1, WP_006440626.1
OG0001838	2840401926	2854066633	WP_138262814.1	WP_004608166.1	Prodigal_359|G10_03550			WP_159750142.1
OG0001839	2840401967	2854066591	WP_138262491.1	WP_044941783.1	Prodigal_3155|G10_31460			WP_159749625.1
OG0001840	2840402028	2854065697				WP_076777821.1		WP_159750596.1, WP_159754892.1, WP_159755674.1
OG0001841	2840402047	2854065741				WP_076778587.1	WP_040410243.1	WP_159754809.1	Prodigal_558|C-25_05550
OG0001842	2840402053	2854065748	WP_138262030.1	WP_004606967.1	Prodigal_1026|G10_10200		WP_006440266.1
OG0001843	2840402072	2854065827				WP_076776538.1, WP_076779579.1		WP_159750213.1	Prodigal_1184|C-25_11810
OG0001844	2840402099	2854065867	WP_138263091.1	WP_004607359.1	Prodigal_2769|G10_27600		WP_207634926.1
OG0001845	2840402101	2854065869	WP_006444481.1	WP_039910108.1	Prodigal_456|G10_04520			WP_204162814.1
OG0001846	2840402271	2854067700	WP_138263852.1		Prodigal_2318|G10_23100	WP_076780713.1			Prodigal_2095|C-25_20920
OG0001847	2840402312	2854067659	WP_138263968.1	WP_004606475.1		WP_076780762.1			Prodigal_420|C-25_04170
OG0001848	2840402326	2854067642, 2854067643	WP_138262039.1				WP_006439499.1, WP_040410729.1
OG0001849	2840402350			WP_004605789.1, WP_130574640.1		WP_076777685.1, WP_076780287.1		WP_159754950.1
OG0001850	2840402401			WP_004604795.1, WP_009255547.1		WP_050636981.1		WP_159751725.1, WP_159752929.1
OG0001851	2840402470	2854068788	WP_138264584.1	WP_004605953.1	Prodigal_1725|G10_17170				Prodigal_812|C-25_08090
OG0001852	2840402479	2854068779		WP_004606992.1	Prodigal_1002|G10_09960			WP_159751703.1	Prodigal_2375|C-25_23720
OG0001853	2840402495	2854068767			Prodigal_2755|G10_27460	WP_164488608.1		WP_159755251.1	Prodigal_745|C-25_07420
OG0001854	2840402500	2854068762	WP_138263084.1	WP_039909772.1	Prodigal_2763|G10_27540			WP_159755266.1
OG0001855	2840402567	2854066011, 2854066402		WP_004606465.1				WP_159749090.1, WP_159749808.1
OG0001856	2840402735	2854068709	WP_040434663.1	WP_039909871.1	Prodigal_1138|G10_11320		WP_040410708.1
OG0001857	2840402745		WP_006444595.1	WP_039909930.1				WP_159757377.1, WP_159757380.1, WP_159757973.1
OG0001858	2840402761	2854066663	WP_138263802.1	WP_004608208.1	Prodigal_2363|G10_23550				Prodigal_639|C-25_06360
OG0001859	2840402796	2854066133		WP_082210559.1	Prodigal_248|G10_02450	WP_076780692.1			Prodigal_1890|C-25_18870
OG0001860	2840402810	2854066126	WP_138262911.1	WP_004604997.1	Prodigal_1341|G10_13350	WP_157888479.1
OG0001861	2840402826	2854066111	WP_138264469.1	WP_004605621.1	Prodigal_846|G10_08420			WP_159753666.1
OG0001862	2840402827	2854066109, 2854066110				WP_076778143.1		WP_159751702.1, WP_159756377.1
OG0001863	2840402868	2854066060				WP_076778955.1	WP_172583753.1	WP_159751127.1, WP_159755859.1
OG0001864	2840402869	2854066059	WP_138263044.1	WP_004608421.1	Prodigal_609|G10_06050			WP_159754171.1
OG0001865	2840402871	2854066057	WP_006442697.1	WP_004608423.1	Prodigal_607|G10_06030			WP_159754177.1
OG0001866	2840402872	2854066056	WP_138263050.1	WP_004608425.1	Prodigal_605|G10_06010			WP_159754180.1
OG0001867	2840402878	2854066052	WP_138263840.1	WP_004604939.1	Prodigal_2618|G10_26100			WP_159756714.1
OG0001868		2854065710	WP_006444335.1	WP_004608587.1	Prodigal_468|G10_04640		WP_006439810.1		Prodigal_1063|C-25_10600
OG0001869		2854065728		WP_004605485.1, WP_004605804.1	Prodigal_765|G10_07610	WP_076777590.1		WP_159752104.1
OG0001870		2854065729		WP_004605805.1, WP_039909211.1	Prodigal_764|G10_07600			WP_159749828.1, WP_159756896.1
OG0001871		2854065763			Prodigal_1184|G10_11780	WP_076776799.1		WP_159752477.1	Prodigal_2412|C-25_24090, Prodigal_510|C-25_05070
OG0001872		2854065954, 2854066348						WP_159749030.1, WP_159749842.1, WP_159749891.1, WP_159755468.1
OG0001873		2854065959, 2854066278				WP_076779336.1		WP_129174551.1, WP_159749036.1	Prodigal_983|C-25_09800
OG0001874		2854066276, 2854066400				WP_076778961.1, WP_083582510.1		WP_129174545.1, WP_159749119.1
OG0001875		2854066296		WP_004606479.1, WP_004607558.1, WP_004607567.1					Prodigal_2771|C-25_27680, Prodigal_2781|C-25_27780
OG0001876		2854066302	WP_171031655.1	WP_004606485.1			WP_211350704.1		Prodigal_2774|C-25_27710, Prodigal_2784|C-25_27810
OG0001877		2854066440						WP_159751164.1, WP_159754237.1	Prodigal_158|C-25_01570, Prodigal_421|C-25_04180, Prodigal_426|C-25_04230
OG0001878		2854066455	WP_138262114.1			WP_076779547.1, WP_076780878.1		WP_159750108.1	Prodigal_1153|C-25_11500
OG0001879		2854066902	WP_138262422.1	WP_004604962.1, WP_004606366.1	Prodigal_3012|G10_30030			WP_159750154.1
OG0001880		2854067254		WP_000691758.1, WP_003505402.1		WP_002586627.1	WP_006440995.1		Prodigal_2884|C-25_28810
OG0001881		2854067283	WP_138263333.1, WP_138264221.1	WP_039910045.1	Prodigal_702|G10_06980			WP_159757422.1
OG0001882		2854067287	WP_050765557.1	WP_004605802.1			WP_050754663.1	WP_159749880.1, WP_159749939.1
OG0001883		2854067458				WP_076778199.1, WP_076779096.1			Prodigal_1539|C-25_15360, Prodigal_1928|C-25_19250, Prodigal_1974|C-25_19710
OG0001884		2854067497	WP_138263341.1	WP_004604885.1	Prodigal_284|G10_02810		WP_006441125.1		Prodigal_2314|C-25_23110
OG0001885		2854067764		WP_004608599.1	Prodigal_459|G10_04550	WP_076781156.1		WP_159750209.1	Prodigal_1663|C-25_16600
OG0001886		2854067914, 2854067978, 2854068642				WP_076779921.1		WP_159749267.1, WP_159751736.1
OG0001887		2854067915, 2854067977, 2854068641				WP_076779920.1		WP_159751735.1, WP_159756275.1
OG0001888		2854067917, 2854067975, 2854068638				WP_076779916.1		WP_159751734.1	Prodigal_2586|C-25_25830
OG0001889		2854068018				WP_076780228.1		WP_159750013.1, WP_159750016.1, WP_159751413.1, WP_159752298.1
OG0001890			WP_005339020.1	WP_005339020.1		WP_003022746.1	WP_002509257.1	WP_005339020.1	Prodigal_865|C-25_08620
OG0001891			WP_006441252.1	WP_004607017.1	Prodigal_977|G10_09710	WP_076780725.1		WP_159752651.1	Prodigal_2181|C-25_21780
OG0001892			WP_006441253.1	WP_004607016.1	Prodigal_978|G10_09720	WP_076776534.1		WP_159752649.1	Prodigal_2182|C-25_21790
OG0001893			WP_006441346.1	WP_009248533.1	Prodigal_1607|G10_15990	WP_076777369.1		WP_159756685.1	Prodigal_2823|C-25_28200
OG0001894			WP_006441364.1	WP_009248524.1	Prodigal_1624|G10_16160	WP_076777384.1		WP_159751252.1	Prodigal_2806|C-25_28030
OG0001895			WP_006441453.1	WP_004606014.1	Prodigal_1667|G10_16590	WP_076777426.1		WP_159751296.1	Prodigal_2723|C-25_27200
OG0001896			WP_006441516.1	WP_004606708.1	Prodigal_1808|G10_18000	WP_076777262.1		WP_159750962.1	Prodigal_2551|C-25_25480
OG0001897			WP_006441602.1	WP_004606661.1	Prodigal_1866|G10_18580	WP_076777629.1		WP_159751834.1	Prodigal_1375|C-25_13720
OG0001898			WP_006441823.1	WP_004606943.1	Prodigal_1062|G10_10560	WP_076776764.1			Prodigal_1222|C-25_12190, Prodigal_539|C-25_05360
OG0001899			WP_006442105.1	WP_004604779.1	Prodigal_2070|G10_20620	WP_076778039.1		WP_159752005.1	Prodigal_2352|C-25_23490
OG0001900			WP_006442157.1	WP_009248579.1	Prodigal_1938|G10_19300	WP_076777972.1		WP_159751359.1	Prodigal_2392|C-25_23890
OG0001901			WP_006442221.1	WP_004607692.1	Prodigal_1251|G10_12450	WP_076780759.1		WP_159752224.1	Prodigal_438|C-25_04350
OG0001902			WP_006442340.1, WP_138264604.1	WP_004605303.1	Prodigal_812|G10_08080		WP_040410728.1	WP_159751453.1
OG0001903			WP_006442484.1	WP_004608264.1	Prodigal_2310|G10_23020	WP_076780715.1	WP_050754681.1		Prodigal_2127|C-25_21240
OG0001904			WP_006442599.1	WP_004605884.1	Prodigal_2553|G10_25450		WP_006440716.1, WP_006440737.1	WP_159754396.1
OG0001905			WP_006442949.1	WP_009248236.1	Prodigal_2816|G10_28070	WP_033124688.1		WP_159756060.1	Prodigal_1702|C-25_16990
OG0001906			WP_006443533.1	WP_004607622.1	Prodigal_3253|G10_32440	WP_076779986.1		WP_159749386.1	Prodigal_1331|C-25_13280
OG0001907			WP_006444165.1	WP_004608361.1				WP_159750305.1, WP_159751685.1	Prodigal_422|C-25_04190, Prodigal_423|C-25_04200
OG0001908			WP_006444239.1	WP_004605659.1	Prodigal_883|G10_08780	WP_076779064.1		WP_159752796.1	Prodigal_1845|C-25_18420
OG0001909			WP_006444297.1	WP_004605632.1	Prodigal_856|G10_08520	WP_033125166.1		WP_159754032.1	Prodigal_1818|C-25_18150
OG0001910			WP_006444423.1	WP_004606810.1	Prodigal_2404|G10_23960	WP_076778629.1		WP_159753899.1	Prodigal_2077|C-25_20740
OG0001911			WP_006444472.1	WP_004605908.1	Prodigal_2575|G10_25670	WP_076778369.1		WP_159753212.1	Prodigal_781|C-25_07780
OG0001912			WP_006444589.1	WP_009248934.1	Prodigal_100|G10_00980	WP_076779627.1		WP_159748996.1	Prodigal_1520|C-25_15170
OG0001913			WP_006444617.1	WP_004607148.1	Prodigal_79|G10_00770	WP_076780180.1		WP_159755954.1	Prodigal_1503|C-25_15000
OG0001914			WP_040434741.1	WP_009249255.1	Prodigal_1241|G10_12350	WP_076776815.1		WP_159752252.1	Prodigal_516|C-25_05130
OG0001915			WP_040435153.1	WP_004607790.1	Prodigal_386|G10_03820			WP_159750346.1, WP_159754491.1, WP_159757772.1
OG0001916			WP_040435260.1	WP_004606066.1	Prodigal_1617|G10_16090	WP_076777378.1		WP_159751245.1	Prodigal_2813|C-25_28100
OG0001917			WP_040435905.1	WP_009248778.1	Prodigal_2406|G10_23980	WP_076778633.1		WP_159753902.1	Prodigal_2075|C-25_20720
OG0001918			WP_138261945.1, WP_138263788.1		Prodigal_1308|G10_13020	WP_076777811.1		WP_159753356.1, WP_204162844.1
OG0001919			WP_138262007.1, WP_138262353.1, WP_138263931.1, WP_138264499.1					WP_159750263.1, WP_159750320.1
OG0001920			WP_138262027.1	WP_050755141.1	Prodigal_1061|G10_10550	WP_076780749.1		WP_159752525.1	Prodigal_540|C-25_05370
OG0001921			WP_138262057.1	WP_004607941.1		WP_076777935.1	WP_006440423.1	WP_159751490.1	Prodigal_2407|C-25_24040
OG0001922			WP_138262074.1	WP_004605136.1	Prodigal_1967|G10_19590	WP_076777147.1		WP_159751807.1	Prodigal_279|C-25_02760
OG0001923			WP_138262077.1	WP_050755118.1	Prodigal_1955|G10_19470	WP_076777173.1		WP_159752037.1	Prodigal_265|C-25_02620
OG0001924			WP_138262131.1	WP_004608117.1	Prodigal_314|G10_03100	WP_076779237.1		WP_159753690.1	Prodigal_933|C-25_09300
OG0001925			WP_138262139.1, WP_138264551.1	WP_004605213.1	Prodigal_787|G10_07830		WP_006439118.1	WP_159752951.1
OG0001926			WP_138262148.1, WP_171031713.1	WP_004607029.1	Prodigal_965|G10_09590			WP_159751814.1	Prodigal_1278|C-25_12750
OG0001927			WP_138262153.1	WP_004607834.1	Prodigal_253|G10_02500	WP_076779113.1, WP_076779848.1			Prodigal_1806|C-25_18030
OG0001928			WP_138262227.1, WP_138262955.1, WP_138264145.1, WP_138264601.1, WP_138264727.1				WP_006440029.1
OG0001929			WP_138262242.1				WP_006440993.1	WP_016220702.1, WP_159750951.1, WP_159755048.1	Prodigal_1648|C-25_16450
OG0001930			WP_138262253.1	WP_004607921.1	Prodigal_173|G10_01700	WP_076781144.1		WP_159755746.1	Prodigal_1554|C-25_15510
OG0001931			WP_138262293.1	WP_004608363.1	Prodigal_708|G10_07040			WP_027642212.1, WP_159751665.1, WP_159751686.1
OG0001932			WP_138262365.1, WP_138263677.1, WP_138263730.1, WP_138263924.1		Prodigal_1043|G10_10370			WP_159750577.1
OG0001933			WP_138262371.1, WP_138263262.1, WP_138263420.1	WP_004606567.1		WP_076779394.1, WP_076779486.1
OG0001934			WP_138262532.1, WP_138262594.1			WP_076779685.1	WP_006441185.1	WP_159756170.1	Prodigal_1270|C-25_12670
OG0001935			WP_138262665.1	WP_004604782.1	Prodigal_2067|G10_20590	WP_076778033.1	WP_006439127.1		Prodigal_2355|C-25_23520
OG0001936			WP_138262709.1	WP_004605708.1	Prodigal_2112|G10_21040	WP_076780346.1		WP_159750519.1	Prodigal_1681|C-25_16780
OG0001937			WP_138262711.1	WP_039909431.1	Prodigal_2113|G10_21050	WP_076780344.1		WP_159750518.1	Prodigal_1680|C-25_16770
OG0001938			WP_138262713.1	WP_004605710.1	Prodigal_2114|G10_21060	WP_157888471.1		WP_159756477.1	Prodigal_1679|C-25_16760
OG0001939			WP_138262807.1, WP_138264339.1	WP_130574572.1	Prodigal_197|G10_01940		WP_006440849.1	WP_159754450.1
OG0001940			WP_138263043.1	WP_004607791.1	Prodigal_385|G10_03810	WP_076777573.1		WP_159751527.1	Prodigal_133|C-25_01320
OG0001941			WP_138263071.1	WP_050755133.1	Prodigal_1126|G10_11200		WP_006441194.1, WP_148881871.1	WP_159752021.1
OG0001942			WP_138263104.1	WP_004607370.1	Prodigal_2779|G10_27700	WP_033127006.1		WP_159753392.1	Prodigal_1764|C-25_17610
OG0001943			WP_138263185.1, WP_138263296.1	WP_004607510.1	Prodigal_2890|G10_28810		WP_006439605.1		Prodigal_1067|C-25_10640
OG0001944			WP_138263202.1	WP_004605808.1		WP_076777694.1, WP_076779909.1		WP_016220825.1, WP_159751455.1
OG0001945			WP_138263204.1	WP_004607491.1	Prodigal_2908|G10_28990			WP_159750145.1, WP_159752497.1	Prodigal_1096|C-25_10930
OG0001946			WP_138263258.1	WP_039909902.1	Prodigal_398|G10_03940			WP_016220689.1, WP_159756983.1, WP_159758015.1
OG0001947			WP_138263260.1	WP_039909878.1	Prodigal_396|G10_03920			WP_159753053.1, WP_159757607.1, WP_159757842.1
OG0001948			WP_138263261.1	WP_050755149.1	Prodigal_397|G10_03930			WP_159757610.1, WP_159757839.1, WP_204162766.1
OG0001949			WP_138263363.1	WP_039909585.1	Prodigal_1464|G10_14570	WP_076780133.1		WP_159750554.1	Prodigal_1295|C-25_12920
OG0001950			WP_138263380.1	WP_039909707.1	Prodigal_946|G10_09400	WP_076778237.1	WP_006440920.1		Prodigal_601|C-25_05980
OG0001951			WP_138263383.1	WP_004607050.1	Prodigal_948|G10_09420	WP_083582545.1	WP_040410670.1		Prodigal_599|C-25_05960
OG0001952			WP_138263542.1, WP_138264026.1	WP_039909675.1	Prodigal_2403|G10_23950	WP_076778627.1			Prodigal_2078|C-25_20750
OG0001953			WP_138263556.1	WP_039909755.1	Prodigal_2767|G10_27580			WP_159750926.1, WP_159753192.1, WP_159757449.1
OG0001954			WP_138263569.1, WP_138264611.1	WP_004608375.1	Prodigal_699|G10_06950	WP_033126872.1			Prodigal_1880|C-25_18770
OG0001955			WP_138263761.1			WP_076778806.1, WP_076780206.1		WP_159749207.1, WP_159756587.1	Prodigal_1558|C-25_15550
OG0001956			WP_138263843.1	WP_004608263.1	Prodigal_2311|G10_23030	WP_076776387.1	WP_006440549.1		Prodigal_2128|C-25_21250
OG0001957			WP_138263848.1	WP_004608247.1	Prodigal_2327|G10_23190	WP_076776361.1	WP_006439615.1		Prodigal_2087|C-25_20840
OG0001958			WP_138263915.1	WP_009248566.1	Prodigal_1912|G10_19040	WP_076777205.1		WP_159750702.1	Prodigal_232|C-25_02290
OG0001959			WP_138263983.1	WP_004606144.1	Prodigal_1592|G10_15840	WP_076777267.1		WP_159751203.1	Prodigal_289|C-25_02860
OG0001960			WP_138263986.1, WP_171031725.1	WP_004608233.1, WP_130574663.1	Prodigal_2339|G10_23310		WP_006440231.1
OG0001961			WP_138264013.1	WP_004606663.1	Prodigal_1864|G10_18560	WP_076777627.1		WP_159751832.1	Prodigal_1373|C-25_13700
OG0001962			WP_138264020.1	WP_004606707.1	Prodigal_1809|G10_18010			WP_159750961.1	Prodigal_124|C-25_01230, Prodigal_1919|C-25_19160
OG0001963			WP_138264211.1	WP_050755157.1	Prodigal_707|G10_07030		WP_006439178.1	WP_159749099.1	Prodigal_2159|C-25_21560
OG0001964			WP_138264216.1, WP_138264217.1, WP_138264218.1					WP_159751731.1, WP_159752151.1, WP_159752153.1
OG0001965			WP_138264241.1, WP_138264701.1, WP_171031748.1, WP_171031749.1, WP_171031772.1			WP_076777824.1
OG0001966			WP_138264264.1	WP_039910120.1	Prodigal_515|G10_05110	WP_076776136.1		WP_159750359.1	Prodigal_754|C-25_07510
OG0001967			WP_138264300.1	WP_130574624.1	Prodigal_1786|G10_17780	WP_083582678.1		WP_159756643.1	Prodigal_2695|C-25_26920
OG0001968			WP_138264324.1, WP_138264711.1	WP_004606199.1	Prodigal_1539|G10_15320	WP_076777283.1		WP_159751105.1
OG0001969			WP_138264327.1	WP_004607793.1	Prodigal_384|G10_03800			WP_159749508.1, WP_159751819.1	Prodigal_1367|C-25_13640
OG0001970			WP_138264360.1	WP_004607634.1	Prodigal_3241|G10_32320	WP_076780000.1		WP_159756289.1	Prodigal_1319|C-25_13160
OG0001971			WP_138264404.1	WP_039909544.1	Prodigal_1444|G10_14370	WP_076777714.1		WP_159756519.1	Prodigal_2511|C-25_25080
OG0001972			WP_138264440.1	WP_004606954.1	Prodigal_1036|G10_10300	WP_076776646.1		WP_159752513.1	Prodigal_590|C-25_05870
OG0001973			WP_138264464.1	WP_004605633.1	Prodigal_857|G10_08530	WP_076779103.1		WP_159754029.1	Prodigal_1819|C-25_18160
OG0001974			WP_138264500.1	WP_004605646.1	Prodigal_870|G10_08650	WP_076779084.1		WP_159754112.1	Prodigal_1835|C-25_18320
OG0001975			WP_138264501.1	WP_004605896.1	Prodigal_2566|G10_25580	WP_076778334.1		WP_159755489.1	Prodigal_1963|C-25_19600
OG0001976			WP_138264559.1	WP_004606830.1	Prodigal_2420|G10_24120	WP_076778436.1		WP_159753947.1	Prodigal_1775|C-25_17720
OG0001977			WP_138264577.1	WP_004606785.1	Prodigal_2376|G10_23680	WP_076778318.1		WP_159750067.1	Prodigal_2252|C-25_22490
OG0001978			WP_167534367.1	WP_004608590.1	Prodigal_465|G10_04610	WP_173829270.1		WP_204162708.1	Prodigal_915|C-25_09120
OG0001979			WP_171031622.1	WP_004607920.1	Prodigal_174|G10_01710	WP_076781174.1		WP_159755752.1	Prodigal_912|C-25_09090
OG0001980			WP_171031668.1	WP_004607402.1	Prodigal_2806|G10_27970	WP_076780440.1	WP_040410200.1		Prodigal_1724|C-25_17210
OG0001981			WP_171031676.1	WP_004607366.1	Prodigal_2775|G10_27660	WP_157888494.1			Prodigal_1768|C-25_17650, Prodigal_2872|C-25_28690
OG0001982			WP_171031683.1	WP_004607776.1	Prodigal_399|G10_03950			WP_081643959.1, WP_159753055.1, WP_159757604.1
OG0001983			WP_171031710.1	WP_004606158.1	Prodigal_1579|G10_15710	WP_083582495.1		WP_159756670.1	Prodigal_2627|C-25_26240
OG0001984			WP_171031766.1	WP_173695422.1	Prodigal_1418|G10_14120	WP_173829274.1			Prodigal_1897|C-25_18940, Prodigal_218|C-25_02150
OG0001985			WP_195319332.1	WP_009249311.1	Prodigal_1865|G10_18570	WP_076777628.1		WP_159751833.1	Prodigal_1374|C-25_13710
OG0001986				WP_004604833.1, WP_039909684.1	Prodigal_2451|G10_24430			WP_159748958.1, WP_159753887.1	Prodigal_271|C-25_02680
OG0001987				WP_004604852.1	Prodigal_1371|G10_13650, Prodigal_2265|G10_22570, Prodigal_2978|G10_29690, Prodigal_3093|G10_30840, Prodigal_710|G10_07060
OG0001988				WP_004604929.1, WP_004605558.1	Prodigal_2627|G10_26190, Prodigal_36|G10_00340	WP_076779928.1			Prodigal_2889|C-25_28860
OG0001989				WP_004605199.1, WP_004605201.1	Prodigal_775|G10_07710, Prodigal_776|G10_07720	WP_076777589.1			Prodigal_2167|C-25_21640
OG0001990				WP_004605373.1, WP_004608055.1	Prodigal_1283|G10_12770, Prodigal_426|G10_04220			WP_159755298.1	Prodigal_2379|C-25_23760
OG0001991				WP_004605418.1, WP_130574676.1		WP_072525274.1, WP_076780126.1		WP_159752046.1	Prodigal_2595|C-25_25920
OG0001992				WP_004605433.1	Prodigal_2189|G10_21810	WP_076777598.1		WP_159751154.1, WP_159752090.1	Prodigal_973|C-25_09700
OG0001993				WP_004606177.1, WP_004607058.1, WP_009248131.1	Prodigal_1562|G10_15540, Prodigal_940|G10_09340, Prodigal_943|G10_09370
OG0001994				WP_004606666.1	Prodigal_1861|G10_18530	WP_076777624.1		WP_159751829.1	Prodigal_1370|C-25_13670, Prodigal_2173|C-25_21700
OG0001995				WP_004607416.1	Prodigal_2819|G10_28100	WP_076779735.1	WP_040410709.1	WP_159750080.1, WP_159754305.1
OG0001996				WP_004607479.1	Prodigal_2916|G10_29070	WP_076776830.1	WP_006440024.1	WP_159750208.1	Prodigal_436|C-25_04330
OG0001997				WP_004607532.1, WP_152034763.1				WP_159749987.1, WP_159751656.1, WP_159752186.1, WP_159757057.1
OG0001998				WP_004608030.1, WP_004608101.1	Prodigal_911|G10_09050	WP_076776665.1	WP_040410701.1		Prodigal_2657|C-25_26540
[truncated: 2,668 more rows]
